# Supplementary material for: Long noncoding RNA profiling revealed differentially expressed lncRNAs associated with disease activity in PBMCs from patients with rheumatoid arthritis
Source: PLoS One. 2017 Nov 15;12(11):e0186795. doi: 10.1371/journal.pone.0186795 (PMC5687725; doi:10.1371/journal.pone.0186795)
Supplement: S1 Table — (XLSX) [file pone.0186795.s001.xlsx]

## Sheet: LincRNAs adjacent coding genes
# Condition pairs: RA vs HC# Fold Change cut-off: 2.0# P-value cut-off: 0.05 This table contains the differentially expressed lincRNA and associated coding gene pairs (distance < 300 kb). # Column Ading NearbyGeneChrom, NearbyGeneStrand, NearbyGenetxStart, NearbyGenetxEnd. Note: Only differentially expressed pairs are listed
seqname	lncRNA_level	P-value - LncRNAs	Regulation - LncRNAs	source	RNAlength	Chrom	Strand	txStart	txEnd	GenomeRelationship	NearbyGene	P-value - mRNAs	Regulation - mRNAs	NearbyGeneChrom	NearbyGeneStrand	NearbyGenetxStart	NearbyGenetxEnd
AF080092	Gold	0.00194878	down	lncRNAdb	481	chr11	+	65193525	65194000	downstream	uc010roh.3	0.000385725	down	chr11	+	65265232	65273939
AF080092	Gold	0.00194878	down	lncRNAdb	481	chr11	+	65193525	65194000	upstream	NM_006779	0.0288417	up	chr11	+	65082288	65089900
AK022848	Reliable	6.21739e-05	down	RNAdb	3614	chr11	-	89927673	89931288	upstream	NM_012124	0.000830194	down	chr11	-	89933596	89956532
AK123196	Reliable	0.00235075	down	RNAdb	1909	chr2	+	46896008	46897917	upstream	NM_012249	0.00116739	down	chr2	+	46769866	46811827
AY010115	Reliable	0.00325121	down	RNAdb	4240	chr11	+	89926781	89931015	downstream	NM_012124	0.000830194	down	chr11	-	89933596	89956532
AY927492	Reliable	0.0244106	up	RNAdb	503	chr14	+	105281910	105282244	downstream	NM_138790	0.000471653	up	chr14	+	105391152	105399573
BC064139	Reliable	0.000851264	down	NRED	1750	chr1	-	85618177	85619886	downstream	NM_018298	0.000900697	down	chr1	-	85483764	85514223
BC064139	Reliable	0.000851264	down	NRED	1750	chr1	-	85618177	85619886	downstream	NM_145172	0.00620753	down	chr1	+	85527980	85598821
ENST00000411367	Reliable	0.00249809	up	GENCODE	328	chr14	-	97104523	97104851	upstream	NM_003384	0.000449285	down	chr14	+	97263683	97347951
ENST00000411846	Reliable	0.0172525	down	GENCODE	1569	chr1	+	108815564	108880475	upstream	NM_013386	0.000130589	down	chr1	-	108677343	108742980
ENST00000413249	Reliable	0.0246197	up	GENCODE	473	chr20	+	5514273	5516535	downstream	NM_019593	0.00110906	down	chr20	-	5525079	5591672
ENST00000413304	Reliable	0.027887	up	GENCODE	543	chr2	+	192658150	192684976	downstream	NM_004657	0.000196361	down	chr2	-	192699031	192712006
ENST00000413304	Reliable	0.027887	up	GENCODE	543	chr2	+	192658150	192684976	upstream	NM_001031716	0.0103996	down	chr2	+	192542860	192553248
ENST00000416361	Reliable	0.00334628	down	GENCODE	2102	chr2	+	172629991	172632354	downstream	NM_003642	0.000639045	down	chr2	+	172778934	172848600
ENST00000417692	Gold	0.00518409	up	GENCODE	656	chr2	+	48133968	48134949	upstream	NM_000179	0.000180409	down	chr2	+	48010220	48034092
ENST00000417692	Gold	0.00518409	up	GENCODE	656	chr2	+	48133968	48134949	upstream	NM_001190274	0.00128329	down	chr2	-	48034058	48132932
ENST00000421406	Reliable	0.00610329	down	GENCODE	1465	chr1	-	247353152	247372795	downstream	NM_020394	0.00766041	up	chr1	-	247148624	247171395
ENST00000421406	Reliable	0.00610329	down	GENCODE	1465	chr1	-	247353152	247372795	downstream	NM_033213	0.0252832	down	chr1	-	247197939	247242115
ENST00000421806	Reliable	0.000109611	down	GENCODE	3510	chr10	+	98752206	98755716	upstream	NM_015652	6.84572e-06	down	chr10	+	98741040	98745585
ENST00000421806	Reliable	0.000109611	down	GENCODE	3510	chr10	+	98752206	98755716	upstream	NM_032440	0.00138512	down	chr10	+	98592711	98724198
ENST00000422178	Reliable	0.00783251	down	GENCODE	508	chr2	+	114182071	114182901	downstream	NM_172003	0.00010688	down	chr2	+	114195267	114253781
ENST00000423539	Reliable	0.011227	down	GENCODE	563	chr2	-	64313483	64315380	downstream	NM_006759	0.000186565	down	chr2	+	64069013	64118696
ENST00000423539	Reliable	0.011227	down	GENCODE	563	chr2	-	64313483	64315380	downstream	NM_016516	0.000205063	down	chr2	-	64119666	64246214
ENST00000424931	Gold	0.0112062	up	GENCODE	349	chr20	+	10154167	10177638	upstream	NM_022096	0.0232794	up	chr20	+	10015646	10037410
ENST00000425587	Reliable	0.016374	down	GENCODE	340	chr9	+	70843566	70844228	downstream	NM_201453	0.000303589	down	chr9	+	70856860	70914951
ENST00000428888	Reliable	0.00898399	down	GENCODE	372	chr2	-	166651366	166702601	downstream	NM_004482	0.000679962	down	chr2	-	166604312	166650803
ENST00000428888	Reliable	0.00898399	down	GENCODE	372	chr2	-	166651366	166702601	upstream	NM_024753	0.000762149	down	chr2	-	166729871	166810348
ENST00000431981	Gold	0.000287319	down	GENCODE	472	chr9	+	35772307	35790429	downstream	NM_172312	0.000376261	down	chr9	-	35807781	35812259
ENST00000434896	Gold	0.0186805	up	GENCODE	423	chr3	+	186158776	186168485	downstream	NM_017541	0.00016471	down	chr3	-	186256231	186262167
ENST00000438147	Reliable	0.0275292	down	GENCODE	679	chr9	-	3684075	3689626	downstream	NM_134428	0.000608614	down	chr9	-	3218296	3526001
ENST00000438147	Reliable	0.0275292	down	GENCODE	679	chr9	-	3684075	3689626	upstream	NM_152629	0.0307548	down	chr9	-	3824127	4152183
ENST00000438850	Reliable	0.0150942	down	GENCODE	546	chr22	+	17097059	17098004	downstream	NM_175878	0.00742927	down	chr22	-	17264305	17302584
ENST00000442526	Reliable	0.00218751	up	GENCODE	760	chr10	+	43916185	43917548	downstream	ENST00000431662	8.13676e-05	down	chr10	+	43932281	43991517
ENST00000442712	Gold	0.00557262	down	GENCODE	522	chr1	+	246853348	246855123	downstream	NM_015446	0.000466198	down	chr1	-	247002401	247094726
ENST00000443870	Reliable	0.000470755	up	GENCODE	2607	chr19	+	38320190	38322797	upstream	NM_001172690	1.91401e-06	down	chr19	-	38229202	38270230
ENST00000443870	Reliable	0.000470755	up	GENCODE	2607	chr19	+	38320190	38322797	upstream	NM_152605	0.00506175	down	chr19	-	38158649	38183216
ENST00000446181	Reliable	0.0168595	up	GENCODE	378	chr11	+	43578307	43591483	downstream	NM_016142	0.00083727	down	chr11	+	43702142	43878169
ENST00000448204	Gold	0.00915056	up	GENCODE	289	chr2	-	64557619	64559265	upstream	NM_017657	0.000105099	down	chr2	+	64751438	64820138
ENST00000448672	Reliable	0.00635643	down	GENCODE	469	chr2	+	136835461	136836083	upstream	NM_001349	0.000419235	down	chr2	-	136663450	136743254
ENST00000451123	Gold	0.021935	up	GENCODE	1264	chr1	-	246939530	246952963	upstream	NM_015446	0.000466198	down	chr1	-	247002401	247094726
ENST00000451123	Gold	0.021935	up	GENCODE	1264	chr1	-	246939530	246952963	upstream	NM_020394	0.00766041	up	chr1	-	247148624	247171395
ENST00000451476	Reliable	0.00560967	up	GENCODE	494	chr2	+	21540531	21784185	upstream	NM_001306137	0.0352517	down	chr2	+	21346857	21367238
ENST00000453636	Reliable	0.00330089	down	GENCODE	680	chr2	+	139362079	139370737	upstream	NM_001001664	0.00308626	down	chr2	+	139259349	139330805
ENST00000455703	Reliable	0.0299298	down	GENCODE	728	chr3	-	3356989	3525781	downstream	NM_182916	2.40901e-05	down	chr3	+	3168599	3190706
ENST00000467369	Gold	0.0119954	up	GENCODE	575	chr6	+	31430961	31445283	downstream	NM_000594	0.0113913	up	chr6	+	31543343	31546112
ENST00000467369	Gold	0.0119954	up	GENCODE	575	chr6	+	31430961	31445283	downstream	NM_005007	0.00621668	up	chr6	+	31515352	31526606
ENST00000467369	Gold	0.0119954	up	GENCODE	575	chr6	+	31430961	31445283	downstream	NM_033177	0.0136033	up	chr6	-	31629005	31633179
ENST00000467369	Gold	0.0119954	up	GENCODE	575	chr6	+	31430961	31445283	downstream	NM_130463	0.0171218	up	chr6	-	31512227	31514625
ENST00000473738	Reliable	0.000422111	down	GENCODE	293	chr19	+	22784246	22784539	downstream	NM_020855	0.00205342	down	chr19	+	22817125	22850472
ENST00000473738	Reliable	0.000422111	down	GENCODE	293	chr19	+	22784246	22784539	upstream	NM_001098626	0.000795729	down	chr19	-	22573898	22605148
ENST00000481004	Reliable	0.00573796	down	GENCODE	556	chr3	+	65160632	65179174	downstream	NM_004742	0.0330976	up	chr3	-	65344943	66024509
ENST00000483023	Reliable	0.0118364	up	GENCODE	1852	chr2	+	9814151	9848542	downstream	NM_005680	0.000321777	down	chr2	+	9983570	10074545
ENST00000483023	Reliable	0.0118364	up	GENCODE	1852	chr2	+	9814151	9848542	upstream	NM_003183	0.0102845	down	chr2	-	9629410	9695917
ENST00000488309	Reliable	0.00664782	down	GENCODE	275	chr15	-	102313441	102313716	downstream	NM_152334	0.000572948	down	chr15	-	102193954	102264645
ENST00000493013	Reliable	0.0277229	down	GENCODE	277	chr3	+	113351550	113351827	upstream	NM_018338	0.000878341	down	chr3	-	113081711	113160361
ENST00000493529	Gold	0.0300963	down	GENCODE	436	chr3	+	167632846	167638537	upstream	NM_005025	0.000512735	down	chr3	+	167453510	167543357
ENST00000493529	Gold	0.0300963	down	GENCODE	436	chr3	+	167632846	167638537	upstream	NM_007217	0.000413503	down	chr3	-	167401694	167452594
ENST00000503470	Gold	0.0019064	down	GENCODE	520	chr5	+	133735185	133737612	downstream	NM_016103	0.000199007	down	chr5	-	133936838	133968533
ENST00000507241	Reliable	0.00095165	down	GENCODE	2231	chr5	-	114539712	114541943	downstream	NM_018700	0.00257276	down	chr5	-	114460458	114516243
ENST00000507241	Reliable	0.00095165	down	GENCODE	2231	chr5	-	114539712	114541943	upstream	NM_152549	0.000703033	down	chr5	-	114602884	114631987
ENST00000509370	Reliable	0.0109508	up	GENCODE	1028	chr4	+	148488757	148515739	downstream	ENST00000541232	0.00338037	down	chr4	-	148559535	148605276
ENST00000512185	Gold	0.00206641	down	GENCODE	473	chr5	-	127338386	127339680	upstream	NM_001046	0.00369843	down	chr5	+	127419482	127525380
ENST00000512815	Reliable	0.00408804	down	GENCODE	657	chr4	-	140347996	140352038	downstream	NM_057175	0.000228328	down	chr4	+	140222675	140311935
ENST00000512815	Reliable	0.00408804	down	GENCODE	657	chr4	-	140347996	140352038	upstream	NM_030648	0.000768823	down	chr4	-	140427191	140477923
ENST00000513041	Reliable	0.00903027	down	GENCODE	458	chr5	+	16428644	16432545	downstream	NM_001034850	0.000106131	down	chr5	-	16473146	16617167
ENST00000522044	Reliable	0.00944541	up	GENCODE	444	chr8	+	81178388	81252075	downstream	NM_001105539	0.0130389	down	chr8	+	81398447	81438500
ENST00000526206	Reliable	0.00237341	down	GENCODE	432	chr11	+	86414140	86425134	downstream	NM_001293179	0.00477494	up	chr11	+	86511281	86522273
ENST00000534675	Reliable	0.00863182	up	GENCODE	466	chr8	+	82797611	82835428	upstream	NM_022133	0.0019044	down	chr8	-	82711817	82754521
ENST00000544089	Gold	0.00844908	up	GENCODE	476	chr12	+	68738443	68743739	upstream	NM_017440	0.000971461	down	chr12	-	68688345	68726161
ENST00000544591	Reliable	0.00847027	down	GENCODE	868	chr12	+	10705961	10710648	downstream	NM_018423	0.000913511	down	chr12	-	10771537	10826891
ENST00000553202	Reliable	0.00205195	down	GENCODE	5008	chr12	-	44112795	44117803	upstream	NM_002822	0.0032093	down	chr12	-	44187525	44200178
ENST00000553202	Reliable	0.00205195	down	GENCODE	5008	chr12	-	44112795	44117803	upstream	NM_016123	0.00375511	down	chr12	+	44152746	44183346
ENST00000553202	Reliable	0.00205195	down	GENCODE	5008	chr12	-	44112795	44117803	upstream	NM_031292	0.000674223	down	chr12	-	44122409	44152620
ENST00000555852	Reliable	0.0108125	up	GENCODE	349	chr14	-	52577839	52596343	downstream	ENST00000556834	0.00159471	down	chr14	-	52382862	52385289
ENST00000556130	Reliable	8.88778e-05	down	GENCODE	685	chr14	-	50412871	50427380	downstream	uc001wwz.3	0.00195276	down	chr14	-	50250531	50266242
ENST00000556130	Reliable	8.88778e-05	down	GENCODE	685	chr14	-	50412871	50427380	upstream	ENST00000305273	0.0289706	down	chr14	-	50550368	50559361
ENST00000556130	Reliable	8.88778e-05	down	GENCODE	685	chr14	-	50412871	50427380	upstream	NM_024558	0.000471601	down	chr14	-	50575349	50583297
ENST00000559165	Reliable	0.00390739	down	GENCODE	540	chr15	-	49021276	49022041	downstream	NM_000138	0.000344036	down	chr15	-	48700502	48937985
ENST00000559165	Reliable	0.00390739	down	GENCODE	540	chr15	-	49021276	49022041	upstream	NM_001194998	0.00104678	down	chr15	-	49030134	49103343
ENST00000559251	Reliable	0.00800958	down	GENCODE	399	chr15	+	62126950	62144351	downstream	NM_020821	0.00262668	down	chr15	-	62144589	62352664
ENST00000560548	Reliable	0.000121301	down	GENCODE	833	chr15	-	83145206	83146651	downstream	ENST00000557886	0.000600694	down	chr15	-	83011378	83018198
ENST00000560548	Reliable	0.000121301	down	GENCODE	833	chr15	-	83145206	83146651	downstream	ENST00000561062	3.80618e-05	down	chr15	+	83098709	83105136
ENST00000560548	Reliable	0.000121301	down	GENCODE	833	chr15	-	83145206	83146651	downstream	NM_001164465	0.000536895	down	chr15	-	82632349	83018198
ENST00000561961	Reliable	0.00112526	down	GENCODE	1993	chr9	+	125699901	125702605	downstream	NM_018387	1.05326e-05	down	chr9	-	125883907	126030843
ENST00000561961	Reliable	0.00112526	down	GENCODE	1993	chr9	+	125699901	125702605	upstream	NM_001100588	0.000154044	down	chr9	-	125611731	125667562
ENST00000562082	Reliable	0.00115697	down	GENCODE	2295	chr10	+	70458256	70460551	downstream	NM_018237	8.30142e-05	down	chr10	+	70480900	70552134
ENST00000562158	Reliable	0.00206805	down	GENCODE	928	chr3	-	108895284	108896212	downstream	NM_014429	0.00204657	down	chr3	-	108677086	108836993
ENST00000562691	Reliable	0.00031288	down	GENCODE	5428	chr12	-	14915437	14920865	upstream	NM_000900	0.0248347	down	chr12	-	15034114	15038853
ENST00000562820	Reliable	9.86486e-05	down	GENCODE	896	chr5	-	89684284	89685180	upstream	ENST00000316610	7.98327e-05	down	chr5	-	89754019	89770585
ENST00000562904	Reliable	0.00167372	down	GENCODE	1724	chr6	+	26686468	26688192	upstream	NM_024639	0.00320625	down	chr6	-	26634610	26659980
ENST00000562983	Reliable	0.0005625	down	GENCODE	1224	chr10	+	90775592	90776816	upstream	NM_000043	2.24023e-05	down	chr10	+	90750287	90775542
ENST00000563205	Reliable	0.000532569	down	GENCODE	1965	chr9	+	19453206	19455171	upstream	NM_017925	0.000208469	down	chr9	+	19230762	19374266
ENST00000563286	Reliable	0.0014745	down	GENCODE	4218	chr4	-	47842138	47846356	upstream	NM_152995	6.91265e-05	down	chr4	-	47849249	47916661
ENST00000564237	Reliable	0.000929793	down	GENCODE	4527	chr1	-	149816064	149820591	downstream	uc001esq.1	0.00780983	up	chr1	-	149763335	149765367
ENST00000564623	Reliable	0.000918182	down	GENCODE	5067	chr1	+	100496121	100501188	downstream	NM_001918	0.000799564	down	chr1	-	100652477	100715409
ENST00000564623	Reliable	0.000918182	down	GENCODE	5067	chr1	+	100496121	100501188	downstream	NM_019083	3.41319e-05	down	chr1	+	100598705	100616054
ENST00000564623	Reliable	0.000918182	down	GENCODE	5067	chr1	+	100496121	100501188	downstream	NM_144620	0.00264336	down	chr1	-	100614003	100643829
ENST00000564623	Reliable	0.000918182	down	GENCODE	5067	chr1	+	100496121	100501188	downstream	NM_194292	0.00107316	down	chr1	-	100549100	100598651
ENST00000564623	Reliable	0.000918182	down	GENCODE	5067	chr1	+	100496121	100501188	upstream	NM_000028	0.00052268	down	chr1	+	100316044	100389579
ENST00000564623	Reliable	0.000918182	down	GENCODE	5067	chr1	+	100496121	100501188	upstream	NM_012243	0.00342866	down	chr1	+	100435344	100492534
ENST00000565297	Reliable	0.00729972	down	GENCODE	2994	chr8	+	79749763	79752757	upstream	NM_000880	0.0057928	down	chr8	-	79645006	79717758
ENST00000565297	Reliable	0.00729972	down	GENCODE	2994	chr8	+	79749763	79752757	upstream	NM_016010	0.00173887	down	chr8	+	79578281	79631997
ENST00000565390	Reliable	0.00239636	down	GENCODE	2446	chr1	+	40929990	40932436	downstream	NM_152373	0.000245247	down	chr1	+	40997232	41013841
ENST00000566446	Reliable	0.00149966	down	GENCODE	1246	chr1	-	247350582	247351828	downstream	NM_020394	0.00766041	up	chr1	-	247148624	247171395
ENST00000566446	Reliable	0.00149966	down	GENCODE	1246	chr1	-	247350582	247351828	downstream	NM_033213	0.0252832	down	chr1	-	247197939	247242115
ENST00000567102	Reliable	0.00164825	down	GENCODE	1157	chr4	+	40168294	40169451	upstream	NM_001100399	0.000230721	down	chr4	-	39824482	39979576
ENST00000567102	Reliable	0.00164825	down	GENCODE	1157	chr4	+	40168294	40169451	upstream	NM_018177	0.0038826	down	chr4	+	40058523	40159872
ENST00000567732	Reliable	0.00048617	down	GENCODE	342	chr6	+	26527290	26527632	downstream	NM_024639	0.00320625	down	chr6	-	26634610	26659980
ENST00000568243	Reliable	0.000668194	down	GENCODE	554	chr18	-	28638805	28639359	upstream	NM_024421	0.00107621	down	chr18	-	28709213	28742819
ENST00000568243	Reliable	0.000668194	down	GENCODE	554	chr18	-	28638805	28639359	upstream	NM_024422	0.00175351	down	chr18	-	28645939	28682395
ENST00000568571	Reliable	0.00147604	down	GENCODE	2666	chr2	+	201689395	201692061	downstream	NM_004071	0.00108243	down	chr2	-	201717731	201729467
ENST00000568571	Reliable	0.00147604	down	GENCODE	2666	chr2	+	201689395	201692061	downstream	NM_006190	0.000749999	down	chr2	-	201774893	201828424
ENST00000568571	Reliable	0.00147604	down	GENCODE	2666	chr2	+	201689395	201692061	downstream	NM_173822	0.0295083	down	chr2	-	201838440	201936392
ENST00000569008	Reliable	0.000665463	down	GENCODE	1553	chr2	-	8861263	8862816	upstream	NM_020738	0.00018937	down	chr2	-	8868986	8977755
ENST00000569134	Reliable	0.00714025	down	GENCODE	1805	chr8	+	81453534	81455339	upstream	NM_001105539	0.0130389	down	chr8	+	81398447	81438500
ENST00000569135	Reliable	0.00121723	down	GENCODE	4094	chr15	+	49944335	49948429	upstream	NM_020234	7.72064e-05	down	chr15	+	49913225	49937333
ENST00000569835	Reliable	0.00288131	down	GENCODE	2054	chr8	+	64128538	64130592	upstream	NM_000370	0.0334709	up	chr8	-	63972047	63998612
ENST00000569835	Reliable	0.00288131	down	GENCODE	2054	chr8	+	64128538	64130592	upstream	NM_152758	0.00162726	down	chr8	+	64081111	64125346
ENST00000575056	Reliable	0.00259712	down	GENCODE	498	chr17	-	5143802	5144838	downstream	NM_153018	0.000173087	down	chr17	+	4981753	4999669
ENST00000575056	Reliable	0.00259712	down	GENCODE	498	chr17	-	5143802	5144838	upstream	NM_004703	6.53192e-06	down	chr17	+	5185557	5289659
ENST00000575693	Reliable	0.00080619	up	GENCODE	667	chr16	-	2916348	2917619	downstream	NM_145252	0.00353248	up	chr16	+	2880172	2882285
ENST00000579629	Reliable	0.0272771	up	GENCODE	650	chr17	-	66092186	66097615	downstream	NM_004459	0.000831133	down	chr17	+	65821779	65980494
ENST00000580352	Reliable	0.000530599	down	GENCODE	247	chr12	-	100552274	100552521	downstream	NM_015054	0.00107549	down	chr12	-	100430862	100536642
ENST00000582184	Reliable	0.0012028	down	GENCODE	217	chr17	-	30330128	30330345	downstream	NM_015355	0.00249034	down	chr17	+	30264043	30328057
ENST00000583416	Reliable	0.0201046	down	GENCODE	2474	chr17	+	62939379	62947172	downstream	NM_006572	2.1551e-05	down	chr17	-	63005406	63052920
ENST00000583895	Reliable	0.00155074	down	GENCODE	447	chr17	-	30433348	30441144	downstream	NM_015355	0.00249034	down	chr17	+	30264043	30328057
ENST00000585911	Reliable	0.0240997	up	GENCODE	857	chr19	+	55728027	55732984	downstream	NM_012267	0.00721115	up	chr19	-	55773590	55791751
ENST00000585911	Reliable	0.0240997	up	GENCODE	857	chr19	+	55728027	55732984	downstream	NM_014931	0.0321026	up	chr19	-	55741146	55770038
ENST00000586143	Reliable	0.0168212	up	GENCODE	1023	chr17	-	58211982	58213005	downstream	NM_016125	1.37139e-05	down	chr17	-	58029722	58042117
ENST00000587011	Reliable	0.00141204	down	GENCODE	625	chr18	-	56419410	56421130	downstream	NM_052947	0.000143755	down	chr18	-	56148481	56296189
ENST00000587960	Reliable	0.00036648	down	GENCODE	2262	chr17	+	43608942	43611204	downstream	NM_001256299	0.0272501	up	chr17	+	43697694	43913194
ENST00000591976	Reliable	3.26888e-06	down	GENCODE	654	chr19	+	37978900	37979554	downstream	NM_152605	0.00506175	down	chr19	-	38158649	38183216
ENST00000591976	Reliable	3.26888e-06	down	GENCODE	654	chr19	+	37978900	37979554	upstream	NM_001300993	2.98696e-05	down	chr19	+	37958673	37976260
ENST00000591976	Reliable	3.26888e-06	down	GENCODE	654	chr19	+	37978900	37979554	upstream	NM_152484	0.000153087	down	chr19	-	37902059	37958339
ENST00000593619	Reliable	0.000756889	down	GENCODE	599	chr21	-	16193528	16194127	upstream	NM_003489	0.0016913	down	chr21	-	16333555	16437126
ENST00000594899	Reliable	0.000754601	down	GENCODE	487	chr1	-	149587501	149587988	upstream	uc001esq.1	0.00780983	up	chr1	-	149763335	149765367
ENST00000597199	Reliable	0.00876361	down	GENCODE	1718	chr19	+	42041544	42043262	downstream	uc002orj.1	0.0113658	down	chr19	+	42212529	42231272
ENST00000598569	Reliable	0.00201536	down	GENCODE	2081	chr1	+	149580523	149582604	downstream	uc001esq.1	0.00780983	up	chr1	-	149763335	149765367
ENST00000599382	Reliable	0.000597218	down	GENCODE	516	chr19	-	54949846	54950362	downstream	uc002qfi.3	0.00560855	up	chr19	-	54844691	54850386
ENST00000599382	Reliable	0.000597218	down	GENCODE	516	chr19	-	54949846	54950362	upstream	NM_002288	0.000173014	up	chr19	+	55014012	55021900
ENST00000602445	Reliable	0.00167557	down	GENCODE	679	chr2	-	20878013	20878692	upstream	NM_021925	0.00212864	down	chr2	-	20883773	21022890
ENST00000602560	Reliable	0.00166473	down	GENCODE	533	chr13	+	103331775	103332308	downstream	NM_017693	0.00021278	down	chr13	+	103451398	103493888
ENST00000602560	Reliable	0.00166473	down	GENCODE	533	chr13	+	103331775	103332308	upstream	NM_003291	9.60314e-05	down	chr13	+	103249285	103331523
ENST00000602684	Reliable	0.000295151	down	GENCODE	733	chr15	+	30940999	30941732	upstream	ENST00000333156	0.0318979	down	chr15	+	30844182	30851659
ENST00000602684	Reliable	0.000295151	down	GENCODE	733	chr15	+	30940999	30941732	upstream	NM_001039841	0.000165394	down	chr15	+	30918878	30931013
ENST00000602684	Reliable	0.000295151	down	GENCODE	733	chr15	+	30940999	30941732	upstream	NM_001282490	0.00351486	down	chr15	+	30896232	30910029
ENST00000602982	Reliable	0.0248074	up	GENCODE	507	chr5	-	65220456	65220963	upstream	NM_001253697	0.000778625	down	chr5	+	65222381	65376851
ENST00000603095	Reliable	0.00174334	up	GENCODE	1619	chr20	+	57329406	57331894	upstream	ENST00000598340	0.0183413	up	chr20	+	57209827	57210772
ENST00000603314	Reliable	0.00427093	down	GENCODE	501	chr5	-	137081339	137081840	upstream	NM_016603	0.0118941	down	chr5	-	137273641	137368802
ENST00000603766	Reliable	0.00771601	down	GENCODE	501	chr4	-	153241695	153242196	upstream	NM_033632	0.000820881	down	chr4	-	153242409	153456185
ENST00000604451	Reliable	0.00247662	down	GENCODE	268	chr15	+	25236632	25236900	downstream	uc010ayj.3	0.00190907	down	chr15	+	25277533	25281635
ENST00000605407	Reliable	0.0119715	down	GENCODE	463	chr4	-	153239053	153239516	upstream	NM_033632	0.000820881	down	chr4	-	153242409	153456185
ENST00000605595	Reliable	0.00177021	down	GENCODE	1495	chr12	+	89761583	89763078	downstream	NM_172240	7.92061e-05	down	chr12	-	89813497	89920039
ENST00000605703	Reliable	0.0010162	down	GENCODE	360	chr15	+	25376124	25376484	upstream	uc010ayj.3	0.00190907	down	chr15	+	25277533	25281635
ENST00000606048	Reliable	0.000432966	down	GENCODE	486	chr8	+	57135246	57135732	upstream	NM_002655	0.000824682	down	chr8	-	57073467	57123859
ENST00000606057	Reliable	0.000917142	down	GENCODE	376	chr5	+	64316440	64316816	upstream	NM_005869	4.43275e-05	down	chr5	+	64064744	64314590
ENST00000606179	Reliable	0.000171053	down	GENCODE	701	chr6	+	116765322	116766023	downstream	NM_001010892	0.00261309	down	chr6	+	116937641	116954148
ENST00000606179	Reliable	0.000171053	down	GENCODE	701	chr6	+	116765322	116766023	downstream	NM_145062	0.000216728	down	chr6	-	116956780	116989973
ENST00000606179	Reliable	0.000171053	down	GENCODE	701	chr6	+	116765322	116766023	upstream	NM_013352	0.0145389	down	chr6	+	116692109	116759442
ENST00000606185	Reliable	0.0181064	down	GENCODE	215	chr3	+	158413155	158413370	upstream	NM_016625	0.00157225	down	chr3	+	157827840	158262624
ENST00000606185	Reliable	0.0181064	down	GENCODE	215	chr3	+	158413155	158413370	upstream	NM_020169	0.000877788	down	chr3	-	158384202	158390482
ENST00000606298	Reliable	0.000482824	down	GENCODE	543	chr6	+	71306140	71306683	upstream	NM_001162529	0.00374484	down	chr6	+	71136141	71270877
ENST00000607115	Reliable	0.00110716	down	GENCODE	611	chr3	-	63993757	63994368	downstream	NM_000333	0.0018555	down	chr3	+	63850232	63989136
ENST00000607298	Reliable	0.00138229	down	GENCODE	470	chr6	-	108351452	108351922	downstream	NM_007214	0.00160286	down	chr6	-	108188959	108279482
ENST00000607415	Reliable	0.0423157	up	GENCODE	473	chr2	+	3500726	3501199	downstream	NM_024027	0.0112449	up	chr2	+	3642421	3692234
ENST00000607625	Reliable	0.00113927	down	GENCODE	1589	chr5	-	82345194	82346783	upstream	NM_174909	0.000588157	down	chr5	-	82348664	82373272
ENST00000607723	Reliable	0.00095527	down	GENCODE	479	chr5	-	60162283	60162762	downstream	NM_018369	0.00263912	down	chr5	-	59892738	59995993
ENST00000607744	Reliable	3.19655e-05	down	GENCODE	628	chr3	+	37223597	37224225	downstream	NM_002078	0.0197034	down	chr3	+	37284681	37408370
ENST00000607744	Reliable	3.19655e-05	down	GENCODE	628	chr3	+	37223597	37224225	upstream	NM_014805	0.00188752	down	chr3	-	37027356	37034795
ENST00000607952	Reliable	0.00625048	up	GENCODE	209	chr10	-	112234861	112255962	upstream	NM_005445	0.000742903	down	chr10	+	112327448	112364392
ENST00000607976	Reliable	0.0303176	down	GENCODE	606	chr3	-	195639948	195640554	upstream	NM_003234	0.00783993	down	chr3	-	195776154	195808961
ENST00000608318	Reliable	0.00381571	down	GENCODE	671	chr1	+	149817382	149818053	upstream	uc001esq.1	0.00780983	up	chr1	-	149763335	149765367
ENST00000608433	Reliable	0.0319369	up	GENCODE	387	chr7	+	74021238	74021625	upstream	NM_016328	0.0201368	up	chr7	+	73868119	74016920
ENST00000608535	Reliable	0.0214793	down	GENCODE	3915	chr6	+	88084405	88088320	upstream	NM_001010868	0.00199087	down	chr6	+	88054570	88075181
ENST00000608535	Reliable	0.0214793	down	GENCODE	3915	chr6	+	88084405	88088320	upstream	NM_015021	0.000283957	down	chr6	+	87865268	87973406
ENST00000608537	Reliable	0.000944871	down	GENCODE	1082	chr2	+	184079046	184080128	upstream	NM_001287584	6.69136e-05	down	chr2	+	183982217	184026412
ENST00000608537	Reliable	0.000944871	down	GENCODE	1082	chr2	+	184079046	184080128	upstream	NM_013436	0.00115485	down	chr2	-	183789578	183903586
ENST00000608680	Reliable	0.00567792	down	GENCODE	598	chr2	-	190628584	190629182	downstream	NM_144708	6.59174e-05	down	chr2	+	190540710	190611376
ENST00000608680	Reliable	0.00567792	down	GENCODE	598	chr2	-	190628584	190629182	upstream	NM_000534	0.00107579	down	chr2	+	190648810	190742355
ENST00000608680	Reliable	0.00567792	down	GENCODE	598	chr2	-	190628584	190629182	upstream	NM_016467	0.0002021	down	chr2	-	190634992	190649097
ENST00000608748	Reliable	0.00414574	down	GENCODE	565	chr1	-	75164452	75165017	upstream	NM_001889	0.00022201	down	chr1	-	75171171	75199092
ENST00000608783	Reliable	0.0305176	up	GENCODE	456	chr21	-	38737778	38738234	downstream	NM_003316	0.00115823	down	chr21	+	38455246	38575408
ENST00000608823	Reliable	0.00119607	down	GENCODE	403	chr3	-	133261907	133262310	upstream	NM_007027	0.00032521	down	chr3	-	133319448	133380737
ENST00000609367	Reliable	0.0246211	down	GENCODE	243	chr1	-	86044182	86044425	upstream	NM_017953	0.00102265	down	chr1	-	86115105	86174116
ENST00000609491	Reliable	0.000278033	down	GENCODE	462	chr2	+	203201461	203201923	upstream	ENST00000295844	0.0348306	up	chr2	+	202937977	203019811
ENST00000609491	Reliable	0.000278033	down	GENCODE	462	chr2	+	203201461	203201923	upstream	NM_003352	0.000200577	down	chr2	-	203070902	203103322
ENST00000609491	Reliable	0.000278033	down	GENCODE	462	chr2	+	203201461	203201923	upstream	NM_015934	4.6801e-05	down	chr2	+	203130514	203168384
ENST00000609742	Reliable	0.000297491	down	GENCODE	2051	chr10	-	33176188	33178239	upstream	NM_002211	0.000203978	down	chr10	-	33189245	33247293
ENST00000609858	Reliable	0.00601051	down	GENCODE	672	chr7	+	7659502	7660174	upstream	NM_019005	3.88554e-05	down	chr7	+	7606615	7647110
ENST00000609982	Reliable	0.000204582	down	GENCODE	546	chr9	+	19375448	19375994	upstream	NM_017925	0.000208469	down	chr9	+	19230762	19374266
ENST00000610060	Reliable	0.0335192	down	GENCODE	373	chr3	+	125493556	125516796	upstream	NM_022776	0.000123561	down	chr3	-	125247701	125314381
ENST00000610128	Reliable	0.000503976	down	GENCODE	5456	chr3	+	122605787	122611243	upstream	NM_017554	0.0031502	down	chr3	+	122399671	122449687
ENST00000610270	Reliable	0.00157911	down	GENCODE	610	chr4	+	52784937	52785547	downstream	NM_001024611	0.000506476	down	chr4	-	52859865	52883786
ENST00000610270	Reliable	0.00157911	down	GENCODE	610	chr4	+	52784937	52785547	upstream	NM_001040402	8.55233e-05	down	chr4	+	52709165	52783003
GSE61474_TCONS_00034392	Reliable	0.000515567	down	RNA-seq: Clark et al 2015	398	chr10	+	36727543	36728725	downstream	ENST00000440465	0.0162874	down	chr10	-	36810648	36813162
GSE61474_TCONS_00050946	Reliable	0.0141808	down	RNA-seq: Clark et al 2015	9579	chr11	+	65189926	65213249	downstream	uc010roh.3	0.000385725	down	chr11	+	65265232	65273939
GSE61474_TCONS_00050946	Reliable	0.0141808	down	RNA-seq: Clark et al 2015	9579	chr11	+	65189926	65213249	upstream	NM_006779	0.0288417	up	chr11	+	65082288	65089900
GSE61474_TCONS_00077032	Reliable	0.0149427	up	RNA-seq: Clark et al 2015	590	chr12	-	10725390	10725980	upstream	NM_018423	0.000913511	down	chr12	-	10771537	10826891
GSE61474_TCONS_00107044	Reliable	0.0291125	down	RNA-seq: Clark et al 2015	1009	chr15	+	52407195	52408204	upstream	NM_138792	4.08577e-05	down	chr15	-	52230221	52263998
GSE61474_TCONS_00213264	Reliable	0.0208821	down	RNA-seq: Clark et al 2015	911	chr21	+	17252459	17267485	upstream	NM_013396	0.000487489	down	chr21	+	17102343	17252390
GSE61474_TCONS_00273663	Reliable	0.0146207	down	RNA-seq: Clark et al 2015	5471	chr5	-	108572820	108662070	upstream	NM_014819	0.00159809	down	chr5	-	108670409	108745675
GSE61474_TCONS_00284947	Reliable	0.0257224	down	RNA-seq: Clark et al 2015	386	chr6	+	143688973	143704697	downstream	NM_003630	0.000300839	down	chr6	+	143771917	143811751
GSE61474_TCONS_00284947	Reliable	0.0257224	down	RNA-seq: Clark et al 2015	386	chr6	+	143688973	143704697	downstream	NM_182503	0.000209884	down	chr6	-	143743968	143771841
NR_002724	Gold	0.0146018	up	RefSeq	1424	chr10	+	81679933	81682875	downstream	NM_003019	0.0350508	up	chr10	-	81697495	81708861
NR_002819	Gold	0.00340013	down	RefSeq	8758	chr11	+	65265232	65273983	upstream	NM_006779	0.0288417	up	chr11	+	65082288	65089900
NR_002824	Gold	0.00136759	down	RefSeq	6075	chr15	-	23282264	23378259	downstream	NM_144599	0.00405085	down	chr15	-	23043278	23086436
NR_002924	Gold	0.000374149	down	RefSeq	1129	chr17	-	58053384	58096336	downstream	NM_016125	1.37139e-05	down	chr17	-	58029722	58042117
NR_003061	Gold	0.00385824	up	RefSeq	2138	chr19	+	55219699	55224955	downstream	NM_001080770	0.00758724	up	chr19	+	55315066	55325972
NR_003061	Gold	0.00385824	up	RefSeq	2138	chr19	+	55219699	55224955	upstream	NM_002288	0.000173014	up	chr19	+	55014012	55021900
NR_003135	Gold	0.00517981	down	RefSeq	1091	chr4	+	119437494	119475359	downstream	NM_020961	0.000117402	down	chr4	+	119606524	119633425
NR_003135	Gold	0.00517981	down	RefSeq	1091	chr4	+	119437494	119475359	upstream	uc010imy.1	0.00133807	down	chr4	+	119434236	119435886
NR_003246	Gold	0.000396615	down	RefSeq	5488	chr15	-	85049398	85060078	downstream	NM_001267536	0.00440872	down	chr15	+	84904524	84914120
NR_003281	Gold	0.000511328	down	RefSeq	2923	chr5	-	177611510	177614433	downstream	uc003mil.1	0.0469595	up	chr5	+	177548098	177552586
NR_003281	Gold	0.000511328	down	RefSeq	2923	chr5	-	177611510	177614433	downstream	uc031smf.1	0.00609484	down	chr5	+	177435985	177474656
NR_003554	Gold	0.0336746	down	RefSeq	4859	chr17	-	18414575	18424566	upstream	NM_001145045	0.00527511	down	chr17	-	18561741	18585572
NR_003683	Gold	0.0181408	down	RefSeq	1608	chr2	+	73872045	73912694	upstream	uc002sjg.3	0.0268631	down	chr2	+	73675089	73800704
NR_015424	Gold	0.0113795	down	RefSeq	1753	chr2	+	89065418	89106109	upstream	NM_004836	5.85279e-05	down	chr2	-	88856258	88927094
NR_022008	Gold	0.00147092	down	RefSeq	3373	chr15	+	25230006	25233379	downstream	uc010ayj.3	0.00190907	down	chr15	+	25277533	25281635
NR_024049	Gold	0.0105105	up	RefSeq	1314	chr16	-	11913691	11922689	downstream	NM_014153	0.00143692	down	chr16	-	11844441	11891114
NR_024049	Gold	0.0105105	up	RefSeq	1314	chr16	-	11913691	11922689	upstream	ENST00000399147	9.06781e-05	down	chr16	-	12021229	12035902
NR_024092	Gold	0.0251839	down	RefSeq	459	chr21	-	26955086	26955536	upstream	NM_002040	7.30304e-05	down	chr21	+	27107328	27144771
NR_024283	Gold	0.0397494	up	RefSeq	1546	chr9	+	35909479	35911617	upstream	NM_172312	0.000376261	down	chr9	-	35807781	35812259
NR_024618	Gold	0.00301296	down	RefSeq	5904	chr3	+	122605359	122611263	upstream	NM_017554	0.0031502	down	chr3	+	122399671	122449687
NR_026771	Gold	0.00292014	down	RefSeq	4303	chr15	+	30488238	30506743	downstream	NM_001282484	0.000958476	down	chr15	-	30692764	30706463
NR_026790	Gold	7.80977e-05	down	RefSeq	5688	chr6	+	26521933	26527612	downstream	NM_024639	0.00320625	down	chr6	-	26634610	26659980
NR_027248	Gold	0.0393448	down	RefSeq	3726	chr13	-	19836939	19919113	downstream	NM_006001	0.0310796	up	chr13	-	19747909	19755992
NR_027407	Gold	0.000607002	down	RefSeq	5339	chr15	-	22702284	22715728	upstream	NM_001271664	0.0010681	down	chr15	+	22736267	22746002
NR_027408	Gold	0.00952741	down	RefSeq	1160	chr17	-	58179120	58180280	downstream	NM_016125	1.37139e-05	down	chr17	-	58029722	58042117
NR_027451	Gold	7.49935e-05	down	RefSeq	5378	chr20	-	34633539	34638882	upstream	ENST00000597622	0.0162033	up	chr20	-	34756460	34758180
NR_027466	Gold	0.000416429	down	RefSeq	2664	chr13	-	75811888	75814517	upstream	NM_014832	0.000491525	down	chr13	-	75858799	76056250
NR_027481	Gold	0.00135524	down	RefSeq	2621	chr4	+	206388	249773	downstream	NM_003441	0.000516856	down	chr4	+	331595	367691
NR_027481	Gold	0.00135524	down	RefSeq	2621	chr4	+	206388	249773	downstream	NM_133474	0.000153562	down	chr4	-	433772	492960
NR_028347	Gold	0.00329017	down	RefSeq	1647	chr7	-	38724945	38726689	upstream	NM_014396	4.99153e-07	down	chr7	-	38763542	38948800
NR_029386	Gold	0.0112762	down	RefSeq	291	chr8	-	6825662	6826635	downstream	NM_001925	6.04341e-05	down	chr8	-	6793341	6795860
NR_029386	Gold	0.0112762	down	RefSeq	291	chr8	-	6825662	6826635	upstream	NM_001302265	0.000126762	down	chr8	-	6835170	6837614
NR_029386	Gold	0.0112762	down	RefSeq	291	chr8	-	6825662	6826635	upstream	NM_004084	0.000139341	down	chr8	-	6835170	6837614
NR_029410	Gold	0.00482097	down	RefSeq	1764	chr9	+	88420916	88457794	upstream	NM_015239	0.000372489	down	chr9	-	88161453	88356944
NR_033248	Gold	1.57646e-06	down	RefSeq	1000	chr2	-	206980296	206981296	downstream	NM_017759	0.00683356	down	chr2	-	206858444	206950906
NR_033416	Gold	3.90271e-05	down	RefSeq	2244	chr7	+	64498731	64535091	upstream	NM_021148	0.000776527	down	chr7	+	64363619	64391955
NR_033770	Gold	0.000466565	down	RefSeq	2479	chr18	+	109064	122222	downstream	NM_005131	9.22314e-05	down	chr18	-	214519	268059
NR_033777	Gold	0.000519363	down	RefSeq	1062	chr14	-	64812190	64814329	upstream	NM_001123329	0.000415219	down	chr14	+	64971291	64991669
NR_033889	Gold	0.000865746	down	RefSeq	709	chr13	+	30510667	30524625	upstream	NM_007106	0.000342773	down	chr13	-	30338544	30424820
NR_036443	Gold	0.000576654	down	RefSeq	2962	chr15	+	28899587	28930410	upstream	uc010uaj.1	0.000131189	down	chr15	+	28806018	28807725
NR_036540	Gold	0.000440647	down	RefSeq	1610	chr1	-	120140324	120141914	upstream	NM_006623	0.00134075	up	chr1	+	120254418	120286849
NR_036647	Gold	0.00588666	down	RefSeq	8713	chr17	-	18441114	18528930	upstream	NM_001145045	0.00527511	down	chr17	-	18561741	18585572
NR_036647	Gold	0.00588666	down	RefSeq	8713	chr17	-	18441114	18528930	upstream	NM_016078	1.89136e-05	down	chr17	+	18684581	18710026
NR_038109	Gold	0.00059028	up	RefSeq	2534	chr17	+	74553845	74561430	downstream	NM_018414	0.00376249	down	chr17	-	74620837	74639920
NR_039981	Gold	0.000326286	down	RefSeq	9419	chr7	-	104622193	104631612	upstream	NM_018682	0.000682484	down	chr7	+	104654636	104754532
NR_040073	Gold	0.0143655	down	RefSeq	604	chr1	-	198777131	198906558	downstream	NM_002838	0.000501193	down	chr1	+	198608097	198726605
NR_046094	Gold	0.000643063	down	RefSeq	859	chr14	+	88490893	88553688	upstream	NM_003608	2.24474e-05	down	chr14	+	88471467	88481155
NR_046417	Gold	0.00342849	up	RefSeq	2073	chr15	+	102382321	102390527	upstream	NM_152334	0.000572948	down	chr15	-	102193954	102264645
NR_047492	Gold	0.00211373	down	RefSeq	2470	chr13	-	48504287	48506757	upstream	NM_003850	0.00041346	down	chr13	-	48516790	48575462
NR_073408	Gold	0.0413137	up	RefSeq	285	chr8	-	6816810	6817683	downstream	NM_001925	6.04341e-05	down	chr8	-	6793341	6795860
NR_073408	Gold	0.0413137	up	RefSeq	285	chr8	-	6816810	6817683	upstream	NM_001302265	0.000126762	down	chr8	-	6835170	6837614
NR_073408	Gold	0.0413137	up	RefSeq	285	chr8	-	6816810	6817683	upstream	NM_004084	0.000139341	down	chr8	-	6835170	6837614
NR_103448	Gold	0.000462575	down	RefSeq	1652	chr6	+	28129538	28137373	upstream	NM_003447	0.000312361	down	chr6	+	28048481	28057340
NR_103732	Gold	0.00405959	down	RefSeq	593	chr2	-	98081675	98094824	downstream	NM_001164315	0.000192422	down	chr2	+	97779232	97930257
NR_103732	Gold	0.00405959	down	RefSeq	593	chr2	-	98081675	98094824	upstream	NM_025190	0.000298724	down	chr2	-	98121260	98206428
NR_103733	Gold	0.0315559	down	RefSeq	804	chr2	-	98081675	98089620	downstream	NM_001164315	0.000192422	down	chr2	+	97779232	97930257
NR_103733	Gold	0.0315559	down	RefSeq	804	chr2	-	98081675	98089620	upstream	NM_025190	0.000298724	down	chr2	-	98121260	98206428
NR_103734	Gold	0.000451799	down	RefSeq	3128	chr2	-	96472799	96492729	upstream	NM_001310154	0.000582081	down	chr2	-	96515295	96658068
NR_103734	Gold	0.000451799	down	RefSeq	3128	chr2	-	96472799	96492729	upstream	uc002svb.1	0.000104712	down	chr2	-	96525608	96572451
NR_103828	Gold	0.000819938	down	RefSeq	985	chr10	-	47590260	47640844	upstream	NM_001278688	0.019469	up	chr10	+	47658232	47701443
NR_104190	Gold	0.0108667	down	RefSeq	774	chr11	+	89984399	90648220	upstream	NM_012124	0.000830194	down	chr11	-	89933596	89956532
NR_104634	Gold	6.99366e-06	down	RefSeq	992	chr12	-	10089177	10096094	downstream	NM_001781	0.00129979	down	chr12	-	9905081	9913497
NR_104634	Gold	6.99366e-06	down	RefSeq	992	chr12	-	10089177	10096094	upstream	NM_001129998	0.0134394	down	chr12	+	10163230	10171399
NR_110011	Gold	0.0252201	up	RefSeq	2202	chr2	-	38053389	38056854	upstream	NM_001170791	0.00200328	down	chr2	+	38152461	38244890
NR_110597	Gold	0.0301766	up	RefSeq	882	chr2	+	10589853	10595678	downstream	NM_024894	0.00216134	down	chr2	-	10710891	10830113
NR_110649	Gold	0.00525067	up	RefSeq	1341	chr16	-	47883224	47921041	downstream	NM_000293	5.4417e-05	down	chr16	+	47495209	47735434
NR_110813	Gold	0.0313209	up	RefSeq	546	chr17	-	57508229	57604218	upstream	NM_024612	0.000382799	down	chr17	+	57642885	57685713
NR_119374	Gold	0.0284133	down	RefSeq	1991	chr1	-	84267198	84326229	upstream	NM_024686	0.00846237	down	chr1	-	84335056	84464833
NR_119376	Gold	0.0049458	down	RefSeq	6717	chr20	-	34146506	34195484	upstream	NM_184234	0.000409742	down	chr20	-	34291530	34330258
NR_120429	Gold	0.00501697	down	RefSeq	866	chr13	-	27810418	27811394	downstream	NM_182488	0.000540295	down	chr13	-	27640286	27746033
NR_120619	Gold	0.0328856	up	RefSeq	3011	chr10	+	130084213	130115990	upstream	NM_002417	0.000960837	down	chr10	-	129894924	129924468
NR_120620	Gold	0.0396151	up	RefSeq	1353	chr10	+	102936078	102953904	upstream	NM_017893	0.0197794	up	chr10	+	102732285	102745373
NR_121586	Gold	0.00263533	down	RefSeq	1109	chr9	+	3668085	3691756	downstream	NM_152629	0.0307548	down	chr9	-	3824127	4152183
NR_121586	Gold	0.00263533	down	RefSeq	1109	chr9	+	3668085	3691756	upstream	NM_134428	0.000608614	down	chr9	-	3218296	3526001
NR_126337	Gold	0.000145792	down	RefSeq	2117	chr2	-	99377525	99388361	downstream	NM_012214	0.00142951	down	chr2	-	99235568	99347589
NR_126375	Gold	0.00593673	down	RefSeq	534	chr5	-	74343543	74348468	downstream	NM_016591	0.00108788	down	chr5	-	74323288	74326724
NR_126375	Gold	0.00593673	down	RefSeq	534	chr5	-	74343543	74348468	upstream	NM_001164443	0.00411859	down	chr5	-	74364121	74532703
NR_126403	Gold	0.00405743	up	RefSeq	772	chr2	+	33931952	34522813	upstream	NM_015475	1.94738e-05	down	chr2	-	33808727	33824429
NR_130784	Gold	0.00232568	down	RefSeq	1765	chr2	+	181988563	182264280	downstream	NM_000885	0.000106174	down	chr2	+	182321618	182402468
NR_130784	Gold	0.00232568	down	RefSeq	1765	chr2	+	181988563	182264280	downstream	NM_001030311	0.000205268	down	chr2	-	182401400	182521834
NR_131917	Gold	0.00493687	down	RefSeq	1893	chr2	+	192554906	192575195	downstream	NM_004657	0.000196361	down	chr2	-	192699031	192712006
NR_131917	Gold	0.00493687	down	RefSeq	1893	chr2	+	192554906	192575195	upstream	NM_001031716	0.0103996	down	chr2	+	192542860	192553248
T003254	Reliable	0.0460618	up	RNA-seq: Iyer et al 2015	3238	chr1	-	11971538	11974897	downstream	NM_006172	0.0453489	up	chr1	-	11905766	11907840
T006033	Reliable	0.010393	up	RNA-seq: Iyer et al 2015	355	chr1	+	26490100	26490455	downstream	NM_001307925	0.000184589	up	chr1	-	26688124	26699285
T009487	Reliable	0.0182415	up	RNA-seq: Iyer et al 2015	1322	chr1	-	44090160	44091592	upstream	NM_006279	0.0144835	up	chr1	+	44173203	44396837
T013658	Reliable	0.00360858	up	RNA-seq: Iyer et al 2015	3457	chr1	-	79048318	79062276	upstream	NM_006417	0.000489601	down	chr1	+	79115476	79129763
T013658	Reliable	0.00360858	up	RNA-seq: Iyer et al 2015	3457	chr1	-	79048318	79062276	upstream	uc010orq.2	0.00193333	down	chr1	+	79086087	79111830
T014666	Reliable	0.000211395	down	RNA-seq: Iyer et al 2015	1079	chr1	-	89301958	89304955	downstream	NM_006256	0.000259104	down	chr1	+	89149921	89301938
T014666	Reliable	0.000211395	down	RNA-seq: Iyer et al 2015	1079	chr1	-	89301958	89304955	upstream	NM_018284	4.30719e-08	down	chr1	-	89472359	89488549
T015442	Reliable	0.00695442	up	RNA-seq: Iyer et al 2015	1351	chr1	+	94430934	94432659	upstream	NM_014597	0.00166855	down	chr1	-	94335013	94344762
T017274	Reliable	0.00333133	down	RNA-seq: Iyer et al 2015	12057	chr1	-	111443034	111460433	upstream	NM_018372	0.000135224	down	chr1	-	111489811	111506566
T020213	Reliable	0.00092765	down	RNA-seq: Iyer et al 2015	7804	chr1	-	149653234	149661038	upstream	uc001esq.1	0.00780983	up	chr1	-	149763335	149765367
T023113	Reliable	0.00237786	down	RNA-seq: Iyer et al 2015	4579	chr1	+	159025556	159030135	downstream	NM_001127173	0.0200691	up	chr1	+	159141413	159172932
T023113	Reliable	0.00237786	down	RNA-seq: Iyer et al 2015	4579	chr1	+	159025556	159030135	downstream	NM_004833	0.00903798	up	chr1	-	159032274	159046647
T023113	Reliable	0.00237786	down	RNA-seq: Iyer et al 2015	4579	chr1	+	159025556	159030135	upstream	NM_005531	5.26317e-05	down	chr1	+	158979681	159024945
T023113	Reliable	0.00237786	down	RNA-seq: Iyer et al 2015	4579	chr1	+	159025556	159030135	upstream	NM_152501	0.00018071	down	chr1	+	158901336	158946849
T025337	Reliable	0.000477958	down	RNA-seq: Iyer et al 2015	2628	chr1	+	173760120	173762748	upstream	NM_014458	9.88183e-05	down	chr1	+	173684079	173755840
T026483	Reliable	0.0107001	down	RNA-seq: Iyer et al 2015	1556	chr1	-	184750809	184752365	downstream	NM_025191	0.000201468	down	chr1	-	184659624	184724041
T031849	Reliable	0.0441764	up	RNA-seq: Iyer et al 2015	2808	chr1	-	226542041	226545203	downstream	NM_022735	1.38701e-05	down	chr1	-	226332379	226374423
T034698	Reliable	0.0066947	down	RNA-seq: Iyer et al 2015	841	chr1	-	246996547	246997388	upstream	NM_015446	0.000466198	down	chr1	-	247002401	247094726
T034698	Reliable	0.0066947	down	RNA-seq: Iyer et al 2015	841	chr1	-	246996547	246997388	upstream	NM_020394	0.00766041	up	chr1	-	247148624	247171395
T038570	Reliable	0.0279931	down	RNA-seq: Iyer et al 2015	263	chr10	+	25248210	25250790	downstream	NM_024838	0.000376221	down	chr10	+	25305507	25315593
T038768	Reliable	0.00138015	down	RNA-seq: Iyer et al 2015	1039	chr10	-	27236721	27240678	upstream	NM_001256053	0.00240554	down	chr10	-	27293044	27389427
T039855	Reliable	0.0193784	down	RNA-seq: Iyer et al 2015	693	chr10	-	35282620	35293990	upstream	NM_003591	0.0012295	down	chr10	-	35297478	35379311
T041326	Reliable	0.0440815	down	RNA-seq: Iyer et al 2015	3650	chr10	-	47557010	47561898	upstream	NM_001278688	0.019469	up	chr10	+	47658232	47701443
T042802	Reliable	0.00975092	up	RNA-seq: Iyer et al 2015	5947	chr10	-	64686771	64743361	upstream	NM_032776	0.00189953	down	chr10	-	64926980	65225761
T046147	Reliable	0.0132622	up	RNA-seq: Iyer et al 2015	4347	chr10	+	93430172	93460959	downstream	NM_025235	0.00125971	down	chr10	+	93558150	93625232
T046900	Reliable	0.00666482	down	RNA-seq: Iyer et al 2015	1091	chr10	-	99802931	99804190	upstream	NM_014472	0.00206959	down	chr10	+	99894380	100004654
T048628	Reliable	0.0229922	up	RNA-seq: Iyer et al 2015	1748	chr10	-	112886939	112898978	downstream	NM_007373	9.0798e-06	down	chr10	+	112679300	112773425
T050503	Reliable	0.0409357	up	RNA-seq: Iyer et al 2015	474	chr10	+	127473570	127474434	downstream	NM_078468	4.57352e-05	down	chr10	+	127512103	127525124
T050503	Reliable	0.0409357	up	RNA-seq: Iyer et al 2015	474	chr10	+	127473570	127474434	upstream	NM_147191	0.00297395	down	chr10	-	127455026	127464390
T050503	Reliable	0.0409357	up	RNA-seq: Iyer et al 2015	474	chr10	+	127473570	127474434	upstream	uc001lis.1	0.000136223	down	chr10	+	127429024	127452712
T052154	Reliable	0.00378243	down	RNA-seq: Iyer et al 2015	685	chr11	-	445688	447265	upstream	NM_021920	0.00734681	up	chr11	-	626312	627173
T058337	Reliable	0.016001	down	RNA-seq: Iyer et al 2015	3398	chr11	+	47626775	47632072	downstream	NM_015231	0.000133209	down	chr11	-	47799669	47870057
T058337	Reliable	0.016001	down	RNA-seq: Iyer et al 2015	3398	chr11	+	47626775	47632072	downstream	NM_024783	0.00180398	down	chr11	-	47681142	47736928
T064296	Reliable	0.0134002	down	RNA-seq: Iyer et al 2015	8787	chr11	-	76264069	76274072	downstream	NM_004705	0.000291065	down	chr11	-	76061000	76092009
T066079	Reliable	0.00123639	down	RNA-seq: Iyer et al 2015	578	chr11	-	95302661	95304660	upstream	NM_144664	0.00222865	down	chr11	-	95502105	95522954
T066372	Reliable	0.013238	up	RNA-seq: Iyer et al 2015	433	chr11	+	101682283	101682821	downstream	uc001pgn.3	0.00113484	down	chr11	+	101793343	101871793
T066961	Reliable	0.000278959	down	RNA-seq: Iyer et al 2015	583	chr11	-	108020698	108022159	downstream	NM_003478	0.000721723	down	chr11	+	107879407	107978488
T066961	Reliable	0.000278959	down	RNA-seq: Iyer et al 2015	583	chr11	-	108020698	108022159	upstream	NM_000051	0.000537143	down	chr11	+	108093558	108239826
T066961	Reliable	0.000278959	down	RNA-seq: Iyer et al 2015	583	chr11	-	108020698	108022159	upstream	NM_002519	0.000297683	down	chr11	-	108028118	108093365
T067342	Reliable	0.0160982	down	RNA-seq: Iyer et al 2015	4654	chr11	-	112164743	112214159	downstream	ENST00000532612	0.0197526	down	chr11	+	112041252	112071394
T067342	Reliable	0.0160982	down	RNA-seq: Iyer et al 2015	4654	chr11	-	112164743	112214159	downstream	ENST00000595053	0.00818012	down	chr11	+	112130987	112132117
T067342	Reliable	0.0160982	down	RNA-seq: Iyer et al 2015	4654	chr11	-	112164743	112214159	downstream	NM_031275	0.0353007	down	chr11	+	112038094	112043279
T067342	Reliable	0.0160982	down	RNA-seq: Iyer et al 2015	4654	chr11	-	112164743	112214159	downstream	NM_031938	0.0110331	down	chr11	+	112046207	112089649
T072147	Reliable	0.002922	down	RNA-seq: Iyer et al 2015	1172	chr12	+	4802073	4803359	upstream	NM_020374	0.000898852	down	chr12	-	4596895	4647674
T075676	Reliable	0.0271489	up	RNA-seq: Iyer et al 2015	1293	chr12	+	27037565	27044673	downstream	NM_015633	0.00305118	down	chr12	+	27091304	27119581
T075676	Reliable	0.0271489	up	RNA-seq: Iyer et al 2015	1293	chr12	+	27037565	27044673	downstream	NM_018164	5.02887e-05	down	chr12	-	27058111	27091254
T075676	Reliable	0.0271489	up	RNA-seq: Iyer et al 2015	1293	chr12	+	27037565	27044673	upstream	NM_002223	0.000465147	down	chr12	-	26488269	26986131
T075764	Reliable	0.0355583	up	RNA-seq: Iyer et al 2015	1070	chr12	+	27656902	27658918	upstream	NM_015000	8.94603e-05	down	chr12	+	27397077	27478890
T076568	Reliable	0.0218401	up	RNA-seq: Iyer et al 2015	1233	chr12	+	32921706	32923030	upstream	NM_012062	6.34793e-05	down	chr12	+	32832133	32898584
T076568	Reliable	0.0218401	up	RNA-seq: Iyer et al 2015	1233	chr12	+	32921706	32923030	upstream	NM_139241	0.00545846	down	chr12	+	32654976	32798984
T077633	Reliable	0.00927298	down	RNA-seq: Iyer et al 2015	7121	chr12	+	47974839	47983234	downstream	NM_024604	0.00115734	down	chr12	-	48055714	48099844
T081884	Reliable	0.00424417	up	RNA-seq: Iyer et al 2015	4707	chr12	-	69366177	69372881	downstream	ENST00000399333	0.000192494	down	chr12	+	69186124	69187743
T081884	Reliable	0.00424417	up	RNA-seq: Iyer et al 2015	4707	chr12	-	69366177	69372881	downstream	NM_002392	0.00569335	down	chr12	+	69201951	69239324
T082034	Reliable	0.00375395	down	RNA-seq: Iyer et al 2015	2083	chr12	-	70436197	70439843	upstream	NM_014515	0.000746733	down	chr12	+	70636773	70748773
T082574	Reliable	0.0423736	down	RNA-seq: Iyer et al 2015	816	chr12	-	75918620	75922711	downstream	NM_007043	0.000105068	down	chr12	-	75891418	75905418
T082574	Reliable	0.0423736	down	RNA-seq: Iyer et al 2015	816	chr12	-	75918620	75922711	downstream	NM_032606	0.00481248	down	chr12	-	75669758	75723836
T083921	Reliable	0.0107291	down	RNA-seq: Iyer et al 2015	5660	chr12	-	92309310	92365044	upstream	ENST00000552277	0.0188765	down	chr12	-	92386967	92530797
T090975	Reliable	0.0132912	up	RNA-seq: Iyer et al 2015	4677	chr13	+	20836057	20841150	upstream	NM_003453	0.000752271	down	chr13	+	20532809	20665984
T091879	Reliable	0.0455537	up	RNA-seq: Iyer et al 2015	1381	chr13	+	26661563	26673525	downstream	NM_005977	0.000993423	down	chr13	-	26786904	26796508
T091914	Reliable	0.0340956	up	RNA-seq: Iyer et al 2015	502	chr13	+	27068032	27070495	downstream	NM_006646	0.0157235	down	chr13	+	27131839	27263082
T091967	Reliable	0.0428649	down	RNA-seq: Iyer et al 2015	1013	chr13	-	27619919	27629660	upstream	NM_182488	0.000540295	down	chr13	-	27640286	27746033
T092264	Reliable	0.0291989	up	RNA-seq: Iyer et al 2015	5368	chr13	-	30301039	30307393	upstream	NM_007106	0.000342773	down	chr13	-	30338544	30424820
T094326	Reliable	0.0356753	down	RNA-seq: Iyer et al 2015	732	chr13	-	48682205	48704008	downstream	NM_003850	0.00041346	down	chr13	-	48516790	48575462
T094326	Reliable	0.0356753	down	RNA-seq: Iyer et al 2015	732	chr13	-	48682205	48704008	upstream	NM_000321	0.000772912	down	chr13	+	48877882	49056026
T094332	Reliable	0.00115284	down	RNA-seq: Iyer et al 2015	2021	chr13	-	48793901	48796173	upstream	NM_000321	0.000772912	down	chr13	+	48877882	49056026
T094332	Reliable	0.00115284	down	RNA-seq: Iyer et al 2015	2021	chr13	-	48793901	48796173	upstream	NM_005767	0.000193037	down	chr13	-	48985181	49018840
T097738	Reliable	0.00172371	down	RNA-seq: Iyer et al 2015	1891	chr13	-	95667177	95669068	upstream	NM_005845	0.00314207	down	chr13	-	95672082	95953700
T097905	Reliable	0.000194242	up	RNA-seq: Iyer et al 2015	6980	chr13	-	97763742	97774555	upstream	NM_001306070	0.00173677	down	chr13	+	97874542	98046374
T101542	Reliable	0.00356636	up	RNA-seq: Iyer et al 2015	1675	chr14	-	24307537	24324471	downstream	NM_005794	0.000883683	up	chr14	+	24105572	24114848
T103044	Reliable	0.0171939	up	RNA-seq: Iyer et al 2015	9799	chr14	-	37106602	37125196	downstream	NM_003317	0.0468248	down	chr14	-	36985603	36988903
T104972	Reliable	0.0138559	down	RNA-seq: Iyer et al 2015	1166	chr14	+	57607893	57609059	downstream	NM_006544	0.00178561	down	chr14	-	57669193	57735617
T105218	Reliable	0.0455013	up	RNA-seq: Iyer et al 2015	2335	chr14	+	59215147	59218606	upstream	NM_001244190	0.000249984	down	chr14	+	58894102	59015549
T113833	Reliable	0.015093	down	RNA-seq: Iyer et al 2015	6183	chr15	+	32805143	32814972	downstream	NM_001144757	0.028649	up	chr15	+	32933869	32989298
T113833	Reliable	0.015093	down	RNA-seq: Iyer et al 2015	6183	chr15	+	32805143	32814972	downstream	NM_001282494	0.00117793	down	chr15	+	32885656	32899511
T113833	Reliable	0.015093	down	RNA-seq: Iyer et al 2015	6183	chr15	+	32805143	32814972	downstream	NM_014783	0.00283057	down	chr15	+	32907690	32932150
T113833	Reliable	0.015093	down	RNA-seq: Iyer et al 2015	6183	chr15	+	32805143	32814972	downstream	uc010ubv.2	0.000835967	down	chr15	+	32891927	32893206
T113833	Reliable	0.015093	down	RNA-seq: Iyer et al 2015	6183	chr15	+	32805143	32814972	upstream	NM_001277308	0.00129621	down	chr15	-	32734114	32747835
T117111	Reliable	0.00351497	down	RNA-seq: Iyer et al 2015	456	chr15	+	56365579	56366035	downstream	NM_022841	0.000233534	down	chr15	-	56382730	56535483
T117111	Reliable	0.00351497	down	RNA-seq: Iyer et al 2015	456	chr15	+	56365579	56366035	upstream	NM_001284338	0.00953663	down	chr15	-	56119116	56209329
T117480	Reliable	0.0186897	up	RNA-seq: Iyer et al 2015	1179	chr15	-	60080647	60083927	downstream	NM_004330	0.000925088	down	chr15	-	59955061	59981642
T118197	Reliable	0.0379095	up	RNA-seq: Iyer et al 2015	927	chr15	-	65374172	65375182	upstream	NM_006660	7.54492e-05	down	chr15	-	65442783	65477563
T118902	Reliable	0.00932402	down	RNA-seq: Iyer et al 2015	585	chr15	-	70833251	70834475	upstream	NM_018003	0.000701165	down	chr15	-	70946892	71055850
T120805	Reliable	0.00823824	up	RNA-seq: Iyer et al 2015	955	chr15	+	82394370	82396565	downstream	NM_024580	7.78349e-05	down	chr15	-	82422560	82555104
T123816	Reliable	0.000220636	down	RNA-seq: Iyer et al 2015	3300	chr15	+	102303185	102310635	upstream	NM_152334	0.000572948	down	chr15	-	102193954	102264645
T126303	Reliable	0.00557589	down	RNA-seq: Iyer et al 2015	1467	chr16	+	3478492	3481817	downstream	NM_015041	5.88735e-05	down	chr16	+	3550944	3589051
T126303	Reliable	0.00557589	down	RNA-seq: Iyer et al 2015	1467	chr16	+	3478492	3481817	downstream	NM_152457	0.000209842	down	chr16	-	3482421	3493537
T126303	Reliable	0.00557589	down	RNA-seq: Iyer et al 2015	1467	chr16	+	3478492	3481817	upstream	NM_033208	7.15132e-06	down	chr16	-	3348807	3355439
T126303	Reliable	0.00557589	down	RNA-seq: Iyer et al 2015	1467	chr16	+	3478492	3481817	upstream	NM_153028	4.37778e-05	down	chr16	+	3355405	3368576
T129963	Reliable	0.0124737	up	RNA-seq: Iyer et al 2015	3113	chr16	-	29859610	29862723	upstream	NM_201575	0.00140736	up	chr16	-	29882479	29910585
T130354	Reliable	0.0123121	up	RNA-seq: Iyer et al 2015	1265	chr16	+	30645777	30647042	upstream	NM_138447	0.017434	up	chr16	-	30613878	30621707
T131773	Reliable	0.00362353	down	RNA-seq: Iyer et al 2015	7726	chr16	+	47737459	47745185	upstream	NM_000293	5.4417e-05	down	chr16	+	47495209	47735434
T132992	Reliable	0.00561175	up	RNA-seq: Iyer et al 2015	2354	chr16	-	56628968	56631676	downstream	NM_007006	2.90046e-05	down	chr16	-	56463047	56485261
T132992	Reliable	0.00561175	up	RNA-seq: Iyer et al 2015	2354	chr16	-	56628968	56631676	upstream	NM_005947	0.000531877	up	chr16	+	56685810	56687116
T144838	Reliable	0.000527654	up	RNA-seq: Iyer et al 2015	717	chr17	-	27564373	27572127	upstream	NM_020772	0.00881726	down	chr17	-	27582853	27621166
T144838	Reliable	0.000527654	up	RNA-seq: Iyer et al 2015	717	chr17	-	27564373	27572127	upstream	NM_020791	0.000133311	down	chr17	+	27717942	27878921
T145022	Reliable	0.00137797	down	RNA-seq: Iyer et al 2015	3027	chr17	-	28571617	28574644	downstream	NM_032141	0.000393582	down	chr17	+	28443824	28513493
T145022	Reliable	0.00137797	down	RNA-seq: Iyer et al 2015	3027	chr17	-	28571617	28574644	upstream	NM_001304	0.000589663	down	chr17	+	28705941	28796675
T146151	Reliable	0.00900587	down	RNA-seq: Iyer et al 2015	2517	chr17	+	35106325	35129324	upstream	NM_024835	7.67062e-05	down	chr17	+	34900736	34946276
T146986	Reliable	0.000121899	down	RNA-seq: Iyer et al 2015	1148	chr17	+	38110025	38112349	downstream	NM_000759	0.009709	up	chr17	+	38171613	38174066
T149170	Reliable	0.003559	down	RNA-seq: Iyer et al 2015	2980	chr17	-	44577653	44580740	downstream	NM_014834	0.000158737	down	chr17	+	44372496	44415160
T152886	Reliable	0.02683	up	RNA-seq: Iyer et al 2015	647	chr17	-	65307385	65318301	downstream	NM_014877	0.000463265	down	chr17	-	65066553	65241319
T152886	Reliable	0.02683	up	RNA-seq: Iyer et al 2015	647	chr17	-	65307385	65318301	upstream	NM_002816	0.000553777	down	chr17	-	65336618	65362721
T159555	Reliable	0.00432137	down	RNA-seq: Iyer et al 2015	1805	chr18	-	18524346	18526151	upstream	NM_005406	0.00138439	down	chr18	-	18529702	18691812
T162766	Reliable	0.00316822	up	RNA-seq: Iyer et al 2015	1162	chr18	+	55581050	55588503	upstream	NM_005603	0.00574597	down	chr18	-	55313658	55470327
T162808	Reliable	0.000282176	up	RNA-seq: Iyer et al 2015	1911	chr18	-	56084789	56098668	upstream	NM_052947	0.000143755	down	chr18	-	56148481	56296189
T162991	Reliable	0.00211335	up	RNA-seq: Iyer et al 2015	1856	chr18	+	57082794	57092705	upstream	NM_005570	0.00282764	down	chr18	-	56995055	57026508
T171276	Reliable	0.0065766	down	RNA-seq: Iyer et al 2015	7351	chr19	+	20321105	20379292	upstream	NM_033196	0.00120701	down	chr19	-	20115226	20150277
T174763	Reliable	2.67034e-05	down	RNA-seq: Iyer et al 2015	5036	chr19	+	38223831	38228867	downstream	NM_001172690	1.91401e-06	down	chr19	-	38229202	38270230
T174763	Reliable	2.67034e-05	down	RNA-seq: Iyer et al 2015	5036	chr19	+	38223831	38228867	upstream	NM_152605	0.00506175	down	chr19	-	38158649	38183216
T182794	Reliable	0.0106467	down	RNA-seq: Iyer et al 2015	1478	chr2	+	442028	443837	upstream	NM_015677	0.00159431	down	chr2	-	218135	264097
T185369	Reliable	0.0490059	up	RNA-seq: Iyer et al 2015	1286	chr2	-	17985401	17990245	downstream	NM_024624	0.00172638	down	chr2	-	17845078	17935096
T185369	Reliable	0.0490059	up	RNA-seq: Iyer et al 2015	1286	chr2	-	17985401	17990245	downstream	NM_182625	0.00631445	down	chr2	+	17935176	17966632
T187398	Reliable	7.39758e-05	down	RNA-seq: Iyer et al 2015	2985	chr2	-	32542023	32545008	downstream	NM_014946	5.62615e-06	down	chr2	+	32288679	32382706
T187398	Reliable	7.39758e-05	down	RNA-seq: Iyer et al 2015	2985	chr2	-	32542023	32545008	upstream	NM_016252	0.00012861	down	chr2	+	32582095	32843965
T191677	Reliable	0.0125177	up	RNA-seq: Iyer et al 2015	3313	chr2	-	72237403	72241173	upstream	NM_015189	0.0250999	down	chr2	-	72406443	73053177
T191717	Reliable	0.000163519	down	RNA-seq: Iyer et al 2015	5389	chr2	-	72396077	72401466	upstream	NM_015189	0.0250999	down	chr2	-	72406443	73053177
T196511	Reliable	0.000218923	down	RNA-seq: Iyer et al 2015	802	chr2	-	109667936	109670186	downstream	NM_144978	0.000762201	down	chr2	+	109403205	109493047
T203345	Reliable	0.0147646	down	RNA-seq: Iyer et al 2015	1591	chr2	-	176779645	176781236	upstream	NM_030650	0.000184234	down	chr2	-	176788619	176867073
T203777	Reliable	0.000547076	down	RNA-seq: Iyer et al 2015	7282	chr2	-	179374092	179381483	downstream	NM_001042702	0.00420679	down	chr2	+	179316162	179326110
T203777	Reliable	0.000547076	down	RNA-seq: Iyer et al 2015	7282	chr2	-	179374092	179381483	downstream	NM_032523	0.0158396	down	chr2	+	179059207	179264160
T203777	Reliable	0.000547076	down	RNA-seq: Iyer et al 2015	7282	chr2	-	179374092	179381483	upstream	NM_001256850	0.00216123	down	chr2	-	179390716	179672150
T204385	Reliable	0.00909601	down	RNA-seq: Iyer et al 2015	8033	chr2	+	187379576	187387609	upstream	NM_018471	0.000291593	down	chr2	+	187350884	187374087
T204847	Reliable	0.026576	down	RNA-seq: Iyer et al 2015	1364	chr2	-	192363764	192418652	upstream	NM_001031716	0.0103996	down	chr2	+	192542860	192553248
T207591	Reliable	0.0493837	down	RNA-seq: Iyer et al 2015	931	chr2	-	219033333	219034537	upstream	NM_170699	0.00243599	up	chr2	+	219125737	219128582
T208737	Reliable	0.0034031	down	RNA-seq: Iyer et al 2015	4141	chr2	-	225500622	225514566	downstream	NM_003590	0.000383072	down	chr2	-	225334866	225450114
T208737	Reliable	0.0034031	down	RNA-seq: Iyer et al 2015	4141	chr2	-	225500622	225514566	upstream	NM_014689	0.000232623	down	chr2	-	225629806	225907330
T217598	Reliable	0.00357273	up	RNA-seq: Iyer et al 2015	3594	chr20	-	37085643	37089508	downstream	NM_004139	0.00984932	up	chr20	+	36974813	37005653
T225128	Reliable	0.00936027	down	RNA-seq: Iyer et al 2015	6712	chr21	+	33908833	33915545	downstream	NM_016631	0.000627337	down	chr21	-	34106209	34144169
T225414	Reliable	0.0479713	up	RNA-seq: Iyer et al 2015	2740	chr21	-	35380817	35383651	upstream	NM_006933	0.00104078	down	chr21	+	35445822	35478561
T238594	Reliable	0.0030202	down	RNA-seq: Iyer et al 2015	1597	chr3	+	15169365	15172344	downstream	NM_014296	0.000259458	down	chr3	+	15247732	15294423
T239417	Reliable	0.0258939	up	RNA-seq: Iyer et al 2015	1611	chr3	+	27566287	27569192	upstream	NM_003615	0.00152337	down	chr3	-	27414211	27498245
T240670	Reliable	0.037297	up	RNA-seq: Iyer et al 2015	2208	chr3	+	40586852	40618167	upstream	NM_198484	0.0490254	up	chr3	+	40566368	40581285
T242497	Reliable	0.0108918	up	RNA-seq: Iyer et al 2015	563	chr3	+	49392760	49394302	upstream	NM_022903	0.00121517	up	chr3	-	49199967	49203785
T244065	Reliable	0.00658688	down	RNA-seq: Iyer et al 2015	1273	chr3	-	57731018	57740704	upstream	NM_001304420	0.00153959	down	chr3	+	57742982	57915741
T245023	Reliable	3.26433e-05	up	RNA-seq: Iyer et al 2015	465	chr3	-	70853052	70877321	upstream	NM_032682	0.000696087	down	chr3	-	71003864	71633140
T245076	Reliable	0.00366743	up	RNA-seq: Iyer et al 2015	954	chr3	+	71685391	71693370	upstream	NM_032682	0.000696087	down	chr3	-	71003864	71633140
T246235	Reliable	0.000296557	down	RNA-seq: Iyer et al 2015	1498	chr3	-	88210564	88212513	downstream	ENST00000473136	0.00123243	down	chr3	+	88108423	88184648
T246235	Reliable	0.000296557	down	RNA-seq: Iyer et al 2015	1498	chr3	-	88210564	88212513	downstream	NM_018293	0.000127177	down	chr3	+	88188261	88193814
T247780	Reliable	0.00873163	down	RNA-seq: Iyer et al 2015	421	chr3	+	108606206	108607522	downstream	NM_014429	0.00204657	down	chr3	-	108677086	108836993
T247780	Reliable	0.00873163	down	RNA-seq: Iyer et al 2015	421	chr3	+	108606206	108607522	upstream	NM_016388	0.000621314	down	chr3	+	108541630	108573714
T249506	Reliable	0.0271683	up	RNA-seq: Iyer et al 2015	8631	chr3	+	124788618	124797800	downstream	NM_021964	0.000327527	down	chr3	-	124944512	125094198
T251703	Reliable	0.00257554	down	RNA-seq: Iyer et al 2015	1299	chr3	-	142845642	142872835	downstream	NM_001080415	0.000307443	down	chr3	+	142720371	142779567
T252561	Reliable	0.0180439	up	RNA-seq: Iyer et al 2015	10107	chr3	+	151344468	151408878	downstream	NM_033050	0.00881909	down	chr3	+	151591430	151599876
T252882	Reliable	0.00232818	down	RNA-seq: Iyer et al 2015	2315	chr3	+	153977808	153980123	downstream	NM_020865	0.000230196	down	chr3	-	153993456	154042286
T254463	Reliable	0.000233146	down	RNA-seq: Iyer et al 2015	3040	chr3	-	170034302	170038218	downstream	NM_002740	0.000235403	down	chr3	+	169940219	170023770
T254463	Reliable	0.000233146	down	RNA-seq: Iyer et al 2015	3040	chr3	-	170034302	170038218	upstream	NM_005414	0.00628495	down	chr3	+	170075472	170114637
T255750	Reliable	0.000951169	up	RNA-seq: Iyer et al 2015	5291	chr3	+	182723287	182733004	upstream	NM_014616	0.000383806	down	chr3	+	182511290	182639421
T255750	Reliable	0.000951169	up	RNA-seq: Iyer et al 2015	5291	chr3	+	182723287	182733004	upstream	NM_020640	0.0076789	down	chr3	-	182655945	182698389
T256354	Reliable	0.0247644	up	RNA-seq: Iyer et al 2015	817	chr3	-	185596411	185610633	downstream	NM_006548	0.00308766	down	chr3	-	185361526	185542827
T257264	Reliable	0.00525926	down	RNA-seq: Iyer et al 2015	7008	chr3	-	193416796	193423804	downstream	NM_015560	0.000503899	down	chr3	+	193310932	193415600
T258236	Reliable	1.82487e-06	down	RNA-seq: Iyer et al 2015	684	chr3	-	195733126	195733990	upstream	NM_003234	0.00783993	down	chr3	-	195776154	195808961
T258278	Reliable	0.0329415	up	RNA-seq: Iyer et al 2015	1093	chr3	+	195896594	195902082	downstream	NM_138461	5.00852e-05	up	chr3	-	196050416	196065291
T258278	Reliable	0.0329415	up	RNA-seq: Iyer et al 2015	1093	chr3	+	195896594	195902082	upstream	NM_003234	0.00783993	down	chr3	-	195776154	195808961
T258357	Reliable	0.0165781	down	RNA-seq: Iyer et al 2015	3322	chr3	+	196165436	196168758	upstream	NM_138461	5.00852e-05	up	chr3	-	196050416	196065291
T258830	Reliable	0.00395159	up	RNA-seq: Iyer et al 2015	982	chr4	-	385087	386560	downstream	NM_003441	0.000516856	down	chr4	+	331595	367691
T258830	Reliable	0.00395159	up	RNA-seq: Iyer et al 2015	982	chr4	-	385087	386560	upstream	NM_133474	0.000153562	down	chr4	-	433772	492960
T263253	Reliable	0.00889841	down	RNA-seq: Iyer et al 2015	998	chr4	-	35860511	35984745	upstream	NM_015230	0.0117671	down	chr4	-	36067619	36245979
T264058	Reliable	0.00269955	up	RNA-seq: Iyer et al 2015	1282	chr4	+	42787953	42830896	upstream	NM_006095	0.00589099	down	chr4	-	42410391	42659122
T264663	Reliable	0.0409263	down	RNA-seq: Iyer et al 2015	387	chr4	-	53052987	53078969	downstream	NM_001024611	0.000506476	down	chr4	-	52859865	52883786
T265718	Reliable	0.000366139	down	RNA-seq: Iyer et al 2015	2046	chr4	+	68478461	68481446	downstream	NM_018227	0.00374191	down	chr4	-	68481478	68566889
T265718	Reliable	0.000366139	down	RNA-seq: Iyer et al 2015	2046	chr4	+	68478461	68481446	upstream	NM_001812	0.000827805	down	chr4	-	68337988	68411256
T265718	Reliable	0.000366139	down	RNA-seq: Iyer et al 2015	2046	chr4	+	68478461	68481446	upstream	NM_012108	5.75729e-06	down	chr4	+	68424445	68472616
T266643	Reliable	0.00213748	down	RNA-seq: Iyer et al 2015	2992	chr4	-	76389914	76394291	upstream	NM_012297	0.000293384	down	chr4	-	76567952	76598343
T266643	Reliable	0.00213748	down	RNA-seq: Iyer et al 2015	2992	chr4	-	76389914	76394291	upstream	NM_144721	0.000248808	down	chr4	+	76439653	76455236
T268030	Reliable	0.000559015	down	RNA-seq: Iyer et al 2015	1665	chr4	+	90157581	90159584	downstream	uc003hsl.2	8.31586e-05	down	chr4	-	90162420	90164636
T268030	Reliable	0.000559015	down	RNA-seq: Iyer et al 2015	1665	chr4	+	90157581	90159584	upstream	NM_014883	0.000167301	down	chr4	-	89647104	89978346
T270891	Reliable	0.0199371	up	RNA-seq: Iyer et al 2015	1534	chr4	+	125339314	125445187	downstream	NM_020337	0.000795742	down	chr4	-	125585203	125633887
T271074	Reliable	0.00537761	up	RNA-seq: Iyer et al 2015	10844	chr4	-	128757427	128768271	upstream	NM_001039717	0.000218215	down	chr4	+	128886460	128952455
T271074	Reliable	0.00537761	up	RNA-seq: Iyer et al 2015	10844	chr4	-	128757427	128768271	upstream	NM_014264	0.000250098	down	chr4	+	128802015	128820377
T271958	Reliable	0.0031706	down	RNA-seq: Iyer et al 2015	811	chr4	+	140573098	140575534	upstream	NM_030648	0.000768823	down	chr4	-	140427191	140477923
T272673	Reliable	0.0245684	up	RNA-seq: Iyer et al 2015	820	chr4	-	148647390	148649350	downstream	ENST00000541232	0.00338037	down	chr4	-	148559535	148605276
T272959	Reliable	0.0118039	down	RNA-seq: Iyer et al 2015	719	chr4	+	153512288	153513353	upstream	NM_033632	0.000820881	down	chr4	-	153242409	153456185
T274165	Reliable	0.000345128	down	RNA-seq: Iyer et al 2015	585	chr4	-	169128044	169130631	upstream	NM_017631	0.000792919	down	chr4	-	169137441	169239958
T274165	Reliable	0.000345128	down	RNA-seq: Iyer et al 2015	585	chr4	-	169128044	169130631	upstream	uc021xuh.1	0.000773402	down	chr4	-	169277885	169393960
T280664	Reliable	0.0306065	up	RNA-seq: Iyer et al 2015	3549	chr5	-	33365839	33370169	upstream	NM_152295	6.76512e-05	down	chr5	+	33440881	33468196
T281961	Reliable	0.0226076	down	RNA-seq: Iyer et al 2015	26793	chr5	-	49796392	49827138	upstream	NM_024615	6.85082e-05	down	chr5	+	49962771	50142356
T282177	Reliable	0.0152398	up	RNA-seq: Iyer et al 2015	4551	chr5	-	52272456	52277007	downstream	NM_181501	0.0034767	down	chr5	+	52084135	52249485
T282725	Reliable	0.00988576	up	RNA-seq: Iyer et al 2015	335	chr5	+	56699438	56703875	upstream	NM_022913	0.000288205	down	chr5	+	56469774	56560506
T289688	Reliable	0.0121125	up	RNA-seq: Iyer et al 2015	1106	chr5	+	137412747	137414631	upstream	NM_016603	0.0118941	down	chr5	-	137273641	137368802
T294504	Reliable	3.51686e-05	down	RNA-seq: Iyer et al 2015	1327	chr5	+	177318210	177330284	downstream	uc031smf.1	0.00609484	down	chr5	+	177435985	177474656
T294504	Reliable	3.51686e-05	down	RNA-seq: Iyer et al 2015	1327	chr5	+	177318210	177330284	upstream	NM_173663	0.00307844	down	chr5	-	177150364	177207505
T299308	Reliable	7.10996e-05	down	RNA-seq: Iyer et al 2015	5911	chr6	+	26521716	26527627	downstream	NM_024639	0.00320625	down	chr6	-	26634610	26659980
T299396	Reliable	0.000232147	down	RNA-seq: Iyer et al 2015	2600	chr6	+	26829705	26835497	upstream	NM_024639	0.00320625	down	chr6	-	26634610	26659980
T301681	Reliable	0.00531917	down	RNA-seq: Iyer et al 2015	1968	chr6	-	32857289	32859257	downstream	NM_001198858	0.00368856	up	chr6	-	32723874	32731330
T301681	Reliable	0.00531917	down	RNA-seq: Iyer et al 2015	1968	chr6	-	32857289	32859257	downstream	NM_020056	0.0123478	up	chr6	+	32709162	32714664
T301681	Reliable	0.00531917	down	RNA-seq: Iyer et al 2015	1968	chr6	-	32857289	32859257	upstream	ENST00000429234	8.99301e-05	up	chr6	-	32905140	32920899
T305188	Reliable	0.020638	up	RNA-seq: Iyer et al 2015	5373	chr6	+	52570123	52582987	downstream	NM_145740	0.00209852	up	chr6	-	52656177	52668664
T307868	Reliable	0.000451369	down	RNA-seq: Iyer et al 2015	3745	chr6	+	89798034	89801779	downstream	NM_080743	0.0140834	down	chr6	-	89805677	89827800
T309646	Reliable	0.0222344	down	RNA-seq: Iyer et al 2015	2350	chr6	-	111592228	111599204	upstream	NM_002912	0.00142571	down	chr6	-	111620233	111804918
T309690	Reliable	0.0244235	down	RNA-seq: Iyer et al 2015	2386	chr6	-	111974694	111978252	downstream	NM_002912	0.00142571	down	chr6	-	111620233	111804918
T311172	Reliable	0.00734735	down	RNA-seq: Iyer et al 2015	4552	chr6	-	128006533	128012736	downstream	NM_001012279	0.00358048	down	chr6	-	127759550	127840500
T311256	Reliable	0.00561734	up	RNA-seq: Iyer et al 2015	688	chr6	+	130258990	130269047	downstream	NM_001017373	0.000385602	down	chr6	-	130465446	130544099
T311256	Reliable	0.00561734	up	RNA-seq: Iyer et al 2015	688	chr6	+	130258990	130269047	downstream	NM_032438	0.00451829	down	chr6	+	130339727	130462594
T311345	Reliable	0.0132711	down	RNA-seq: Iyer et al 2015	4743	chr6	-	131720533	131729648	upstream	NM_000045	0.000126931	down	chr6	+	131894343	131905472
T311478	Reliable	0.0489852	up	RNA-seq: Iyer et al 2015	1076	chr6	-	132906267	132907435	upstream	NM_004666	0.00108332	down	chr6	-	133001996	133035194
T313430	Reliable	0.0286311	up	RNA-seq: Iyer et al 2015	1651	chr6	-	149751063	149762788	upstream	NM_139126	0.00010273	down	chr6	-	149825630	149867238
T315258	Reliable	0.00689198	down	RNA-seq: Iyer et al 2015	7036	chr6	-	167376519	167383555	upstream	NM_007045	0.00147951	down	chr6	+	167412804	167455906
T321953	Reliable	0.00376357	down	RNA-seq: Iyer et al 2015	5477	chr7	-	38737106	38742727	upstream	NM_014396	4.99153e-07	down	chr7	-	38763542	38948800
T321955	Reliable	0.0155961	up	RNA-seq: Iyer et al 2015	4383	chr7	+	38744083	38752736	downstream	NM_014396	4.99153e-07	down	chr7	-	38763542	38948800
T332330	Reliable	0.0217715	down	RNA-seq: Iyer et al 2015	2361	chr7	-	123281342	123284506	downstream	NM_005000	0.000449056	down	chr7	-	123177051	123197958
T332330	Reliable	0.0217715	down	RNA-seq: Iyer et al 2015	2361	chr7	-	123281342	123284506	upstream	NM_003941	0.000720215	down	chr7	-	123321980	123389125
T335846	Reliable	0.00701265	up	RNA-seq: Iyer et al 2015	21127	chr7	+	150563443	150587091	downstream	NM_004769	0.0109606	up	chr7	+	150745378	150749843
T344246	Reliable	0.0375962	up	RNA-seq: Iyer et al 2015	2348	chr8	-	57283637	57285985	downstream	NM_002655	0.000824682	down	chr8	-	57073467	57123859
T345168	Reliable	0.0167756	up	RNA-seq: Iyer et al 2015	7223	chr8	+	66868135	66877848	downstream	NM_184085	0.0050412	down	chr8	+	67039277	67087718
T346494	Reliable	0.0399152	up	RNA-seq: Iyer et al 2015	614	chr8	-	79803818	79975966	downstream	NM_000880	0.0057928	down	chr8	-	79645006	79717758
T346494	Reliable	0.0399152	up	RNA-seq: Iyer et al 2015	614	chr8	-	79803818	79975966	downstream	NM_016010	0.00173887	down	chr8	+	79578281	79631997
T348396	Reliable	0.00143245	down	RNA-seq: Iyer et al 2015	925	chr8	-	101254235	101257263	upstream	NM_183419	3.93515e-05	down	chr8	-	101269286	101322394
T349391	Reliable	0.00317404	down	RNA-seq: Iyer et al 2015	5903	chr8	+	109205302	109213496	downstream	NM_001568	8.4246e-05	down	chr8	-	109213971	109260959
T350643	Reliable	0.000136999	down	RNA-seq: Iyer et al 2015	1917	chr8	+	124490225	124493456	upstream	NM_014109	3.1149e-05	down	chr8	-	124332090	124408705
T356780	Reliable	0.00267748	down	RNA-seq: Iyer et al 2015	6077	chr9	+	27071516	27081937	upstream	NM_001031689	1.00701e-05	down	chr9	-	26903367	26947468
T356780	Reliable	0.00267748	down	RNA-seq: Iyer et al 2015	6077	chr9	+	27071516	27081937	upstream	NM_025103	0.00169945	down	chr9	+	26956370	27062931
T356854	Reliable	0.00638783	down	RNA-seq: Iyer et al 2015	2917	chr9	-	27583601	27588453	downstream	NM_018325	0.00597317	down	chr9	-	27546543	27573491
T359615	Reliable	0.000109913	down	RNA-seq: Iyer et al 2015	10365	chr9	-	69015952	69029138	upstream	NM_001085457	0.000154474	down	chr9	-	69204537	69262593
T360543	Reliable	0.00478659	down	RNA-seq: Iyer et al 2015	1711	chr9	-	77764160	77765980	downstream	NM_152420	0.00602439	down	chr9	-	77597872	77643310
T361470	Reliable	0.00431082	down	RNA-seq: Iyer et al 2015	2294	chr9	+	88509237	88511846	upstream	NM_015239	0.000372489	down	chr9	-	88161453	88356944
T362524	Reliable	0.00296453	down	RNA-seq: Iyer et al 2015	2779	chr9	-	95567658	95571748	upstream	NM_031486	0.0021762	down	chr9	-	95607312	95640320
T365797	Reliable	0.000530325	down	RNA-seq: Iyer et al 2015	4596	chr9	-	123511463	123516059	upstream	NM_001735	6.452e-05	down	chr9	-	123714613	123812554
T365864	Reliable	0.00112592	down	RNA-seq: Iyer et al 2015	1819	chr9	-	123824161	123828928	downstream	NM_001735	6.452e-05	down	chr9	-	123714613	123812554
T365864	Reliable	0.00112592	down	RNA-seq: Iyer et al 2015	1819	chr9	-	123824161	123828928	upstream	NM_007018	0.000797263	down	chr9	+	123850573	123939886
T368127	Reliable	0.00631709	up	RNA-seq: Iyer et al 2015	5888	chr9	-	136061031	136068591	upstream	NM_020469	0.0120284	up	chr9	-	136130562	136150630
T368161	Reliable	0.00351288	up	RNA-seq: Iyer et al 2015	3179	chr9	-	136108499	136115518	upstream	NM_020469	0.0120284	up	chr9	-	136130562	136150630
T376539	Reliable	0.000413774	down	RNA-seq: Iyer et al 2015	5801	chrX	-	74797471	74869180	upstream	NM_138703	0.0307209	up	chrX	-	75002822	75005079
T378672	Reliable	0.0267284	up	RNA-seq: Iyer et al 2015	667	chrX	-	108742026	108743223	upstream	NM_022977	0.00103631	down	chrX	-	108884563	108976621
T379477	Reliable	0.0264374	up	RNA-seq: Iyer et al 2015	9981	chrX	-	119639790	119653350	upstream	NM_003588	8.4288e-05	down	chrX	-	119658445	119709684
T379503	Reliable	0.00141448	down	RNA-seq: Iyer et al 2015	1490	chrX	+	119869015	119887703	upstream	NM_003588	8.4288e-05	down	chrX	-	119658445	119709684
T380706	Reliable	0.000432094	down	RNA-seq: Iyer et al 2015	7193	chrX	-	135922389	135929582	downstream	NM_000074	0.0117353	down	chrX	+	135730335	135742549
T381750	Reliable	0.00460983	up	RNA-seq: Iyer et al 2015	8036	chrX	+	151043543	151057882	downstream	NM_004961	0.00815785	up	chrX	-	151121595	151143151
TCONS_00000918	Reliable	0.00664695	up	RNA-seq: Cabili et al 2011	340	chr1	+	41898930	41930507	downstream	NM_001956	0.0267714	up	chr1	-	41944445	41950354
TCONS_00000959	Reliable	0.0145741	down	RNA-seq: Cabili et al 2011	297	chr1	+	59180599	59181440	upstream	NM_001085487	0.00181555	down	chr1	-	59120410	59165747
TCONS_00000959	Reliable	0.0145741	down	RNA-seq: Cabili et al 2011	297	chr1	+	59180599	59181440	upstream	NM_002353	0.0484446	down	chr1	-	59041094	59043166
TCONS_00000959	Reliable	0.0145741	down	RNA-seq: Cabili et al 2011	297	chr1	+	59180599	59181440	upstream	NM_145243	0.000476202	down	chr1	-	58946390	59012471
TCONS_00001706	Reliable	0.011674	down	RNA-seq: Cabili et al 2011	503	chr1	-	161389332	161390169	downstream	NM_001102566	0.0168966	up	chr1	+	161228516	161255240
TCONS_00001706	Reliable	0.011674	down	RNA-seq: Cabili et al 2011	503	chr1	-	161389332	161390169	upstream	NM_002155	0.00884605	down	chr1	+	161494329	161496687
TCONS_00003380	Reliable	0.000189384	down	RNA-seq: Cabili et al 2011	2370	chr2	-	114464369	114467816	upstream	NM_025181	0.000263453	down	chr2	-	114470368	114514400
TCONS_00004140	Reliable	0.00484442	up	RNA-seq: Cabili et al 2011	699	chr2	-	10174463	10177284	downstream	NM_005680	0.000321777	down	chr2	+	9983570	10074545
TCONS_00004140	Reliable	0.00484442	up	RNA-seq: Cabili et al 2011	699	chr2	-	10174463	10177284	upstream	NM_003597	0.0184031	up	chr2	+	10183681	10194963
TCONS_00004409	Reliable	0.0129649	down	RNA-seq: Cabili et al 2011	805	chr2	-	114576627	114578362	downstream	NM_025181	0.000263453	down	chr2	-	114470368	114514400
TCONS_00004459	Reliable	0.0113269	up	RNA-seq: Cabili et al 2011	615	chr2	-	136843288	136844734	downstream	NM_001349	0.000419235	down	chr2	-	136663450	136743254
TCONS_00004538	Reliable	0.000316303	down	RNA-seq: Cabili et al 2011	3922	chr2	-	192559714	192563971	downstream	NM_001031716	0.0103996	down	chr2	+	192542860	192553248
TCONS_00004538	Reliable	0.000316303	down	RNA-seq: Cabili et al 2011	3922	chr2	-	192559714	192563971	upstream	NM_004657	0.000196361	down	chr2	-	192699031	192712006
TCONS_00006125	Reliable	0.041073	up	RNA-seq: Cabili et al 2011	3270	chr3	+	88387590	88517304	upstream	NM_018293	0.000127177	down	chr3	+	88188261	88193814
TCONS_00007353	Reliable	0.00021558	down	RNA-seq: Cabili et al 2011	5855	chr3	-	195725734	195731964	upstream	NM_003234	0.00783993	down	chr3	-	195776154	195808961
TCONS_00007972	Reliable	0.0408481	up	RNA-seq: Cabili et al 2011	335	chr4	+	6765263	6769333	downstream	NM_014743	0.000788974	down	chr4	+	6784458	6885899
TCONS_00007972	Reliable	0.0408481	up	RNA-seq: Cabili et al 2011	335	chr4	+	6765263	6769333	upstream	NM_005980	0.00121871	down	chr4	+	6695565	6698897
TCONS_00008450	Reliable	0.00738131	down	RNA-seq: Cabili et al 2011	265	chr4	-	25432809	25436119	downstream	NM_013367	2.14726e-05	down	chr4	+	25378847	25420120
TCONS_00008450	Reliable	0.00738131	down	RNA-seq: Cabili et al 2011	265	chr4	-	25432809	25436119	downstream	NM_018323	4.53034e-05	down	chr4	+	25235652	25280831
TCONS_00008562	Reliable	4.01652e-05	up	RNA-seq: Cabili et al 2011	318	chr4	-	120559332	120578304	downstream	NM_001083	6.9891e-05	down	chr4	-	120415549	120549981
TCONS_00008562	Reliable	4.01652e-05	up	RNA-seq: Cabili et al 2011	318	chr4	-	120559332	120578304	downstream	uc003idj.1	0.00160723	down	chr4	+	120548944	120551908
TCONS_00009935	Reliable	0.0231241	down	RNA-seq: Cabili et al 2011	1961	chr5	+	42994638	42997566	downstream	NM_001297548	1.42152e-05	down	chr5	+	43121609	43176426
TCONS_00009935	Reliable	0.0231241	down	RNA-seq: Cabili et al 2011	1961	chr5	+	42994638	42997566	upstream	NM_001134848	0.000537785	down	chr5	+	42756919	42802539
TCONS_00010578	Reliable	0.00616018	down	RNA-seq: Cabili et al 2011	291	chr5	-	177479412	177479818	downstream	uc031smf.1	0.00609484	down	chr5	+	177435985	177474656
TCONS_00010578	Reliable	0.00616018	down	RNA-seq: Cabili et al 2011	291	chr5	-	177479412	177479818	upstream	uc003mil.1	0.0469595	up	chr5	+	177548098	177552586
TCONS_00010852	Reliable	0.0116809	down	RNA-seq: Cabili et al 2011	460	chr5	+	177388396	177388943	downstream	uc003mil.1	0.0469595	up	chr5	+	177548098	177552586
TCONS_00010852	Reliable	0.0116809	down	RNA-seq: Cabili et al 2011	460	chr5	+	177388396	177388943	downstream	uc031smf.1	0.00609484	down	chr5	+	177435985	177474656
TCONS_00010852	Reliable	0.0116809	down	RNA-seq: Cabili et al 2011	460	chr5	+	177388396	177388943	upstream	NM_173663	0.00307844	down	chr5	-	177150364	177207505
TCONS_00011605	Reliable	0.000963829	down	RNA-seq: Cabili et al 2011	741	chr6	-	160060338	160061133	upstream	NM_173516	0.000808452	up	chr6	+	160221280	160241736
TCONS_00011747	Reliable	0.00116441	down	RNA-seq: Cabili et al 2011	1153	chr6	+	26673487	26688018	upstream	NM_024639	0.00320625	down	chr6	-	26634610	26659980
TCONS_00012248	Reliable	0.0193264	down	RNA-seq: Cabili et al 2011	391	chr6	-	112697489	112717623	downstream	NM_001013734	0.00138433	up	chr6	+	112668531	112672498
TCONS_00014152	Reliable	0.00291108	down	RNA-seq: Cabili et al 2011	374	chr7	+	63834824	63849519	downstream	NM_178558	0.000112993	down	chr7	-	63980254	64023505
TCONS_00014152	Reliable	0.00291108	down	RNA-seq: Cabili et al 2011	374	chr7	+	63834824	63849519	upstream	NM_001170905	0.00728803	down	chr7	+	63774250	63817012
TCONS_00014152	Reliable	0.00291108	down	RNA-seq: Cabili et al 2011	374	chr7	+	63834824	63849519	upstream	NM_153363	0.0125179	down	chr7	+	63688851	63727309
TCONS_00015157	Reliable	0.0180596	up	RNA-seq: Cabili et al 2011	334	chr8	-	124571705	124573897	downstream	NM_014109	3.1149e-05	down	chr8	-	124332090	124408705
TCONS_00018561	Reliable	0.0207821	up	RNA-seq: Cabili et al 2011	759	chr10	-	88161759	88162943	upstream	NM_015045	0.00275993	down	chr10	-	88195012	88281541
TCONS_00018561	Reliable	0.0207821	up	RNA-seq: Cabili et al 2011	759	chr10	-	88161759	88162943	upstream	uc001kdn.3	0.00189712	down	chr10	-	88195012	88281496
TCONS_00019237	Reliable	0.00343521	down	RNA-seq: Cabili et al 2011	657	chr11	+	10952830	10955264	upstream	NM_014633	7.89928e-06	down	chr11	+	10772533	10801302
TCONS_00019237	Reliable	0.00343521	down	RNA-seq: Cabili et al 2011	657	chr11	+	10952830	10955264	upstream	NM_021211	0.000126606	down	chr11	-	10874250	10879620
TCONS_00019666	Reliable	0.000167686	down	RNA-seq: Cabili et al 2011	3697	chr11	-	65266413	65278492	downstream	NM_006779	0.0288417	up	chr11	+	65082288	65089900
TCONS_00022117	Reliable	0.00548861	up	RNA-seq: Cabili et al 2011	461	chr13	-	111608812	111612429	upstream	NM_001113511	0.00586205	down	chr13	+	111767623	111947542
TCONS_00023164	Reliable	0.0186922	down	RNA-seq: Cabili et al 2011	566	chr14	-	97472218	97474117	downstream	NM_003384	0.000449285	down	chr14	+	97263683	97347951
TCONS_00025234	Reliable	0.0492132	up	RNA-seq: Cabili et al 2011	521	chr17	-	47556109	47566925	downstream	NM_014897	6.68022e-05	down	chr17	-	47366567	47439835
TCONS_00025471	Reliable	0.00274468	down	RNA-seq: Cabili et al 2011	2793	chr17	+	66179204	66185240	upstream	NM_004459	0.000831133	down	chr17	+	65821779	65980494
TCONS_00025537	Reliable	0.00636068	down	RNA-seq: Cabili et al 2011	1041	chr17	-	5143310	5144847	downstream	NM_153018	0.000173087	down	chr17	+	4981753	4999669
TCONS_00025537	Reliable	0.00636068	down	RNA-seq: Cabili et al 2011	1041	chr17	-	5143310	5144847	upstream	NM_004703	6.53192e-06	down	chr17	+	5185557	5289659
TCONS_00026358	Reliable	0.00134695	down	RNA-seq: Cabili et al 2011	1168	chr18	+	68423513	68438194	upstream	NM_001278515	2.02176e-06	down	chr18	-	68297754	68318093
TCONS_00026993	Reliable	0.000790352	up	RNA-seq: Cabili et al 2011	635	chr19	+	32696966	32707388	downstream	NM_014910	0.00174989	down	chr19	+	32836513	32878573
TCONS_00027618	Reliable	0.00239119	down	RNA-seq: Cabili et al 2011	665	chr19	+	53727161	53727903	downstream	ENST00000355326	0.00528784	down	chr19	+	53884678	53885272
TCONS_00027618	Reliable	0.00239119	down	RNA-seq: Cabili et al 2011	665	chr19	+	53727161	53727903	downstream	NM_001040185	0.000857195	down	chr19	+	53898396	53915262
TCONS_00027618	Reliable	0.00239119	down	RNA-seq: Cabili et al 2011	665	chr19	+	53727161	53727903	downstream	NM_138374	0.00030764	down	chr19	+	53837001	53858122
TCONS_00027618	Reliable	0.00239119	down	RNA-seq: Cabili et al 2011	665	chr19	+	53727161	53727903	upstream	NM_018355	0.0158143	down	chr19	-	53611131	53636173
TCONS_00027618	Reliable	0.00239119	down	RNA-seq: Cabili et al 2011	665	chr19	+	53727161	53727903	upstream	NM_032584	0.00111925	down	chr19	-	53641956	53662322
TCONS_00027618	Reliable	0.00239119	down	RNA-seq: Cabili et al 2011	665	chr19	+	53727161	53727903	upstream	NM_033288	0.000124076	down	chr19	-	53569866	53606687
TCONS_00028171	Reliable	0.0250369	up	RNA-seq: Cabili et al 2011	345	chr20	+	43808588	43815820	downstream	NM_003064	4.45887e-05	down	chr20	-	43880879	43883205
TCONS_00028171	Reliable	0.0250369	up	RNA-seq: Cabili et al 2011	345	chr20	+	43808588	43815820	upstream	NM_145652	0.0107127	up	chr20	-	43738092	43743813
TCONS_l2_00006925	Reliable	0.00259494	down	RNA-seq: Cabili et al 2011	3414	chr13	+	77558948	77564770	downstream	NM_015057	7.52387e-05	down	chr13	-	77618791	77901177
TCONS_l2_00006925	Reliable	0.00259494	down	RNA-seq: Cabili et al 2011	3414	chr13	+	77558948	77564770	downstream	uc010aew.3	0.000125165	down	chr13	-	77671664	77675046
TCONS_l2_00006925	Reliable	0.00259494	down	RNA-seq: Cabili et al 2011	3414	chr13	+	77558948	77564770	upstream	NM_138444	0.00017339	down	chr13	-	77454303	77460540
TCONS_l2_00023603	Reliable	0.000198124	down	RNA-seq: Cabili et al 2011	504	chr5	+	177283140	177283894	downstream	uc031smf.1	0.00609484	down	chr5	+	177435985	177474656
TCONS_l2_00023603	Reliable	0.000198124	down	RNA-seq: Cabili et al 2011	504	chr5	+	177283140	177283894	upstream	NM_173663	0.00307844	down	chr5	-	177150364	177207505
TCONS_l2_00026700	Reliable	0.00246808	down	RNA-seq: Cabili et al 2011	12085	chr7	-	76684552	76702721	upstream	NM_006682	0.00648283	down	chr7	-	76822687	76829150
TCONS_l2_00026700	Reliable	0.00246808	down	RNA-seq: Cabili et al 2011	12085	chr7	-	76684552	76702721	upstream	NM_020879	0.00057501	down	chr7	+	76751933	76924521
TCONS_l2_00026976	Reliable	0.00213599	down	RNA-seq: Cabili et al 2011	1564	chr7	-	150245545	150260952	downstream	NM_153236	0.000155922	down	chr7	+	150211944	150218161
TCONS_l2_00026976	Reliable	0.00213599	down	RNA-seq: Cabili et al 2011	1564	chr7	-	150245545	150260952	upstream	NM_018326	0.00121159	down	chr7	+	150264457	150271041
TCONS_l2_00029272	Reliable	0.00623463	up	RNA-seq: Cabili et al 2011	721	chr9	-	38694280	38703988	downstream	NM_147195	0.00076721	down	chr9	-	38571360	38620360
TCONS_l2_00030586	Reliable	0.00740352	down	RNA-seq: Cabili et al 2011	1174	chrX	-	118940397	118956388	upstream	NM_080632	8.85292e-05	down	chrX	-	118967988	118986991
uc.320-	Reliable	0.0299498	up	UCR	335	chr11	-	8317833	8318168	downstream	NM_001206671	0.000225555	down	chr11	-	8127596	8190590
uc.320-	Reliable	0.0299498	up	UCR	335	chr11	-	8317833	8318168	upstream	NM_001289058	0.00535111	down	chr11	-	8413412	8615836
uc001kas.1	Reliable	0.000547679	down	UCSC_knowngene	2628	chr10	-	81522330	81524958	upstream	NM_003019	0.0350508	up	chr10	-	81697495	81708861
uc001pkv.1	Reliable	0.00592598	up	UCSC_knowngene	2086	chr11	+	110199129	110278336	upstream	NM_002906	0.000890846	down	chr11	-	110100165	110167437
uc001sxh.1	Reliable	0.0367969	down	UCSC_knowngene	1751	chr12	+	75628519	75645645	downstream	NM_032606	0.00481248	down	chr12	-	75669758	75723836
uc001tgo.1	Reliable	0.00450536	down	UCSC_knowngene	1290	chr12	-	100420028	100421318	upstream	NM_015054	0.00107549	down	chr12	-	100430862	100536642
uc001zqn.2	Reliable	0.000258007	down	UCSC_knowngene	1803	chr15	-	43033743	43035546	upstream	NM_174916	5.38181e-05	down	chr15	-	43235097	43398286
uc002afm.3	Reliable	0.000178504	down	UCSC_knowngene	1117	chr15	+	59152981	59154098	downstream	NM_024755	0.000995755	down	chr15	-	59171243	59225852
uc002afm.3	Reliable	0.000178504	down	UCSC_knowngene	1117	chr15	+	59152981	59154098	upstream	NM_001040450	0.000189084	down	chr15	+	59063392	59149734
uc002afm.3	Reliable	0.000178504	down	UCSC_knowngene	1117	chr15	+	59152981	59154098	upstream	NM_001110	0.000976172	down	chr15	-	58887402	59042177
uc002bke.2	Reliable	2.10242e-05	down	UCSC_knowngene	2994	chr15	-	84944255	84947249	downstream	NM_001267536	0.00440872	down	chr15	+	84904524	84914120
uc003fdu.3	Reliable	0.000194331	down	UCSC_knowngene	4249	chr3	+	160792440	160796689	downstream	NM_003781	0.0127132	down	chr3	-	160801670	160823160
uc003fdu.3	Reliable	0.000194331	down	UCSC_knowngene	4249	chr3	+	160792440	160796689	downstream	NM_015938	0.00281465	down	chr3	+	160939098	160969795
uc003pvc.4	Reliable	0.00029785	down	UCSC_knowngene	848	chr6	-	111816121	111816969	downstream	NM_002912	0.00142571	down	chr6	-	111620233	111804918
uc003pyw.1	Reliable	0.000213738	down	UCSC_knowngene	2435	chr6	-	122757933	122760368	upstream	NM_020755	8.94823e-05	down	chr6	-	122764492	122792952
uc003xel.1	Reliable	0.00226771	down	UCSC_knowngene	806	chr8	+	25272425	25273231	downstream	NM_001083111	0.00410151	down	chr8	-	25276773	25282556
uc003xel.1	Reliable	0.00226771	down	UCSC_knowngene	806	chr8	+	25272425	25273231	downstream	NM_017634	7.76497e-06	down	chr8	-	25285363	25315984
uc003ysb.3	Reliable	0.0104813	down	UCSC_knowngene	574	chr8	-	128240803	128241377	upstream	NM_001159542	1.76003e-05	down	chr8	+	128427856	128429441
uc003zlo.1	Reliable	0.00112128	down	UCSC_knowngene	2410	chr9	-	15163621	15166031	upstream	NM_152574	0.000462573	down	chr9	-	15170841	15307358
uc009whu.1	Reliable	0.00080804	down	UCSC_knowngene	2772	chr1	+	142853227	142855999	upstream	uc001ejc.4	0.00191167	down	chr1	+	142803530	142826645
uc009wle.2	Reliable	0.00108431	down	UCSC_knowngene	4851	chr1	+	149577754	149582605	downstream	uc001esq.1	0.00780983	up	chr1	-	149763335	149765367
uc010wkl.2	Reliable	6.32831e-05	down	UCSC_knowngene	1552	chr17	-	45126237	45127789	upstream	NM_001256	0.000609677	down	chr17	-	45195062	45266678
uc010xko.2	Reliable	3.43903e-06	down	UCSC_knowngene	2115	chr19	-	9671009	9673124	upstream	NM_001077624	0.00806777	down	chr19	-	9868150	9879410
uc010xko.2	Reliable	3.43903e-06	down	UCSC_knowngene	2115	chr19	-	9671009	9673124	upstream	NM_152289	0.000516233	down	chr19	-	9718001	9731916
uc021ojs.1	Reliable	0.000940714	down	UCSC_knowngene	103	chr1	+	27533765	27533868	upstream	NM_052943	3.78336e-06	up	chr1	-	27331510	27339333
uc021vlg.1	Reliable	0.00764982	down	UCSC_knowngene	2360	chr2	-	96480121	96482481	upstream	NM_001310154	0.000582081	down	chr2	-	96515295	96658068
uc021vlg.1	Reliable	0.00764982	down	UCSC_knowngene	2360	chr2	-	96480121	96482481	upstream	uc002svb.1	0.000104712	down	chr2	-	96525608	96572451
Y13808	Reliable	0.00370218	down	RNAdb	205	chr3	+	15907723	15907924	upstream	NM_015199	0.000176054	down	chr3	-	15708743	15901053
